# Supplementary material for: ProDeGe: a computational protocol for fully automated decontamination of genomes
Source: ISME J. 2015 Jun 9;10(1):269–72. doi: 10.1038/ismej.2015.100 (PMC4681846; doi:10.1038/ismej.2015.100)
Supplement: Supplementary Table S3 [file ismej2015100x2.xls]

## Sheet: Table S3
						ProDeGe Results
IMG Taxon OID	Dataset	Display Name	Taxonomy	Size (contigs)	Size (nucleotides)	Clean (contigs)	Clean (nucleotides)	Contaminated (contigs)	Contaminated (nucleotides)	% Clean (contigs)	% Clean (nucelotides)	Sensitivity	Specificity	Overall correct
2528768025	Endophyte	Alpha Proteobacterium JGI 0001002-C12 (contamination screened)	Bacteria,Proteobacteria,Alphaproteobacteria,unclassified,unclassified,unclassified,unclassified	89	704952	54	529069	35	175883	0.61	0.75	0.8	1	0.82
2528768027	Endophyte	Alpha Proteobacterium JGI 0001002-I18 (contamination screened)	Bacteria,Proteobacteria,Alphaproteobacteria,unclassified,unclassified,unclassified,unclassified	57	588226	54	578417	3	9809	0.95	0.98	1	0.43	0.98
2528768028	Endophyte	Alpha proteobacterium sp. JGI 001015-K04 (contamination screened)	Bacteria,Proteobacteria,Alphaproteobacteria,unclassified,unclassified,unclassified,unclassified	181	3701646	162	3607834	19	93812	0.9	0.97	0.98	1	0.98
2528768029	Endophyte	Amycolatopsis sp. JGI 0001006-E10 (contamination screened)	Bacteria,Actinobacteria,Actinobacteria,Actinomycetales,Pseudonocardiaceae,Amycolatopsis,Amycolatopsis sp. JGI 0001006-E10	187	1633072	66	1132530	121	500542	0.35	0.69	0.62	0.29	0.35
2528768030	Endophyte	Bacillus sp. JGI 0001002-E22 (contamination screened)	Bacteria,Firmicutes,Bacilli,Bacillales,Bacillaceae,Bacillus,Bacillus sp. JGI 0001002-E22	73	566076	70	560042	3	6034	0.96	0.99	1	1	1
2528768031	Endophyte	Bacillus sp. JGI 001005-J19 (contamination screened)	Bacteria,Firmicutes,Bacilli,Bacillales,Bacillaceae,Bacillus,Bacillus sp. JGI 001005-J19	85	1139064	84	1137648	1	1416	0.99	1	1	NA	1
2528768032	Endophyte	Bacillus sp. JGI 001006-L10 (contamination screened)	Bacteria,Firmicutes,Bacilli,Bacillales,Bacillaceae,Bacillus,Bacillus sp. JGI 001006-L10	87	1279976	81	1223963	6	56013	0.93	0.96	1	0.82	0.99
2528768033	Endophyte	Bacillus sp. JGI 001011-F15 (contamination screened)	Bacteria,Firmicutes,Bacilli,Bacillales,Bacillaceae,Bacillus,Bacillus sp. JGI 001011-F15	162	1586136	157	1560082	5	26054	0.97	0.98	1	0.85	1
2528768034	Endophyte	Bacteroidetes bacterium JGI 0001001-A08 (contamination screened)	Bacteria,Bacteroidetes,unclassified,unclassified,unclassified,Bacteroidetes,unclassified	550	3298730	93	1376932	457	1921798	0.17	0.42	0.58	0.59	0.59
2528768035	Endophyte	beta proteobacterium JGI 0001001-A11 (contamination screened)	Bacteria,Proteobacteria,Betaproteobacteria,unclassified,unclassified,unclassified,unclassified	945	13122365	111	4576804	834	8545561	0.12	0.35	0.96	1	0.99
2528768036	Endophyte	Beta proteobacterium JGI 0001013-N12 (contamination screened)	Bacteria,Proteobacteria,Betaproteobacteria,unclassified,unclassified,unclassified,unclassified	86	462596	38	208296	48	254300	0.44	0.45	0.91	1	0.95
2528768037	Endophyte	Bradyrhizobium sp. JGI 0001002-A22 (contamination screened)	Bacteria,Proteobacteria,Alphaproteobacteria,Rhizobiales,Bradyrhizobiaceae,Bradyrhizobium,Bradyrhizobium sp. JGI 0001002-A22	85	2083486	59	1905291	26	178195	0.69	0.91	0.97	0.98	0.97
2528768038	Endophyte	Bradyrhizobium sp. JGI 0001019-J21 (contamination screened)	Bacteria,Proteobacteria,Alphaproteobacteria,Rhizobiales,Bradyrhizobiaceae,Bradyrhizobium,Bradyrhizobium sp. JGI 0001019-J21	139	1433444	94	1144970	45	288474	0.68	0.8	0.96	0.99	0.96
2528768039	Endophyte	Bradyrhizobium sp. JGI 0001019-M21 (contamination screened)	Bacteria,Proteobacteria,Alphaproteobacteria,Rhizobiales,Bradyrhizobiaceae,Bradyrhizobium,Bradyrhizobium sp. JGI 0001019-M21	54	295298	29	208128	25	87170	0.54	0.7	0.84	0.83	0.84
2528768040	Endophyte	Bradyrhizobium sp. JGI 001005-E20 (contamination screened)	Bacteria,Proteobacteria,Alphaproteobacteria,Rhizobiales,Bradyrhizobiaceae,Bradyrhizobium,Bradyrhizobium sp. JGI 001005-E20	24	325957	14	296575	10	29382	0.58	0.91	1	1	1
2528768041	Endophyte	Burkholderia sp. JGI 0001005-I06 (contamination screened)	Bacteria,Proteobacteria,Betaproteobacteria,Burkholderiales,Burkholderiaceae,Burkholderia,Burkholderia sp. JGI 0001005-I06	533	6406985	165	4839259	368	1567726	0.31	0.76	0.62	0.23	0.26
2528768042	Endophyte	Burkholderia sp. JGI 0001009-G23 (contamination screened)	Bacteria,Proteobacteria,Betaproteobacteria,Burkholderiales,Burkholderiaceae,Burkholderia,Burkholderia sp. JGI 0001009-G23	88	797117	38	319595	50	477522	0.43	0.4	0.45	1	0.51
2528768043	Endophyte	Burkholderia sp. JGI 0001009-M21 (contamination screened)	Bacteria,Proteobacteria,Betaproteobacteria,Burkholderiales,Burkholderiaceae,Burkholderia,Burkholderia sp. JGI 0001009-M21	182	1497558	75	632804	107	864754	0.41	0.42	0.57	1	0.68
2528768044	Endophyte	Burkholderia sp. JGI 0001021-D09 (contamination screened)	Bacteria,Proteobacteria,Betaproteobacteria,Burkholderiales,Burkholderiaceae,Burkholderia,Burkholderia sp. JGI 0001021-D09	70	251481	42	144007	28	107474	0.6	0.57	0.6	0.83	0.62
2528768045	Endophyte	Burkholderia sp. JGI 0001021-E08 (contamination screened)	Bacteria,Proteobacteria,Betaproteobacteria,Burkholderiales,Burkholderiaceae,Burkholderia,Burkholderia sp. JGI 0001021-E08	545	6423087	26	231737	519	6191350	0.05	0.04	0.26	0.99	0.92
2528768046	Endophyte	Burkholderia sp. JGI 0001021-E12 (contamination screened)	Bacteria,Proteobacteria,Betaproteobacteria,Burkholderiales,Burkholderiaceae,Burkholderia,Burkholderia sp. JGI 0001021-E12	126	595926	59	197739	67	398187	0.47	0.33	0.46	0.95	0.62
2528768047	Endophyte	Burkholderia sp. JGI 0001021-N16 (contamination screened)	Bacteria,Proteobacteria,Betaproteobacteria,Burkholderiales,Burkholderiaceae,Burkholderia,Burkholderia sp. JGI 0001021-N16	86	515410	15	43530	71	471880	0.17	0.08	0.16	1	0.55
2528768048	Endophyte	Burkholderia sp. JGI 0001021-N20 (contamination screened)	Bacteria,Proteobacteria,Betaproteobacteria,Burkholderiales,Burkholderiaceae,Burkholderia,Burkholderia sp. JGI 0001021-N20	124	672799	32	96988	92	575811	0.26	0.14	0.23	0.98	0.54
2528768049	Endophyte	Burkholderia sp. JGI 001005-N10 (contamination screened)	Bacteria,Proteobacteria,Betaproteobacteria,Burkholderiales,Burkholderiaceae,Burkholderia,Burkholderia sp. JGI 001005-N10	47	499063	29	358808	18	140255	0.62	0.72	0.77	0.91	0.78
2528768051	Endophyte	Burkholderia sp. JGI 001009-G21 (contamination screened)	Bacteria,Proteobacteria,Betaproteobacteria,Burkholderiales,Burkholderiaceae,Burkholderia,Burkholderia sp. JGI 001009-G21	60	541059	40	363841	20	177218	0.67	0.67	0.65	0.22	0.58
2528768052	Endophyte	Burkholderia sp. JGI 001012-B17 (contamination screened)	Bacteria,Proteobacteria,Betaproteobacteria,Burkholderiales,Burkholderiaceae,Burkholderia,Burkholderia sp. JGI 001012-B17	52	619733	35	413445	17	206288	0.67	0.67	0.73	1	0.75
2528768053	Endophyte	Burkholderia sp. JGI 001013-G13 (contamination screened)	Bacteria,Proteobacteria,Betaproteobacteria,Burkholderiales,Burkholderiaceae,Burkholderia,Burkholderia sp. JGI 001013-G13	52	391036	36	315886	16	75150	0.69	0.81	0.87	1	0.88
2528768054	Endophyte	Burkholderiales bacterium JGI 0001002-H06 (contamination screened)	Bacteria,Proteobacteria,Betaproteobacteria,Burkholderiales,unclassified,unclassified,unclassified	29	424972	19	359862	10	65110	0.66	0.85	0.87	1	0.87
2528768055	Endophyte	Burkholderiales bacterium JGI 0001003-A5 (contamination screened)	Bacteria,Proteobacteria,Betaproteobacteria,Burkholderiales,unclassified,unclassified,unclassified	55	721006	25	434572	30	286434	0.45	0.6	0.63	0.91	0.64
2528768056	Endophyte	Burkholderiales bacterium JGI 0001003-J08 (contamination screened)	Bacteria,Proteobacteria,Betaproteobacteria,Burkholderiales,unclassified,unclassified,unclassified	35	430944	18	283928	17	147016	0.51	0.66	0.72	1	0.74
2528768057	Endophyte	Candidate Division TM7 bacterium JGI 0001002-L20 (contamination screened)	Bacteria,Candidatus Saccharibacteria,unclassified,unclassified,unclassified,unclassified,unclassified	75	779781	30	587616	45	192165	0.4	0.75	0.78	1	0.79
2528768058	Endophyte	Caulobacter sp. JGI 0001002-P11 (contamination screened)	Bacteria,Proteobacteria,Alphaproteobacteria,Caulobacterales,Caulobacteraceae,Caulobacter,Caulobacter sp. JGI 0001002-P11	33	277054	28	265489	5	11565	0.85	0.96	1	0.58	0.97
2528768059	Endophyte	Caulobacter sp. JGI 0001010-J14 (contamination screened)	Bacteria,Proteobacteria,Alphaproteobacteria,Caulobacterales,Caulobacteraceae,Caulobacter,Caulobacter sp. JGI 0001010-J14	142	2370421	119	2193637	23	176784	0.84	0.93	0.99	1	0.99
2528768060	Endophyte	Caulobacter sp. JGI 0001013-D04 (contamination screened)	Bacteria,Proteobacteria,Alphaproteobacteria,Caulobacterales,Caulobacteraceae,Caulobacter,Caulobacter sp. JGI 0001013-D04	57	356737	55	352457	2	4280	0.96	0.99	1	0.17	0.94
2528768061	Endophyte	Caulobacter sp. JGI 0001013-O16 (contamination screened)	Bacteria,Proteobacteria,Alphaproteobacteria,Caulobacterales,Caulobacteraceae,Caulobacter,Caulobacter sp. JGI 0001013-O16	172	1756311	168	1733798	4	22513	0.98	0.99	0.99	0	0.98
2528768062	Endophyte	Caulobacter sp. JGI 0001036-O18 (contamination screened)	Bacteria,Proteobacteria,Alphaproteobacteria,Caulobacterales,Caulobacteraceae,Caulobacter,Caulobacter sp.	154	2262969	140	2210679	14	52290	0.91	0.98	0.99	0.44	0.97
2528768063	Endophyte	Caulobacter sp. JGI 0001041-J05 (contamination screened)	Bacteria,Proteobacteria,Alphaproteobacteria,Caulobacterales,Caulobacteraceae,Caulobacter,Caulobacter sp.	110	1150516	91	1061889	19	88627	0.83	0.92	0.96	0.78	0.95
2528768065	Endophyte	Chitinophagaceae bacterium JGI 0001002-J12 (contamination screened)	Bacteria,Bacteroidetes,Sphingobacteriia,Sphingobacteriales,unclassified,unclassified,unclassified	133	979980	44	630445	89	349535	0.33	0.64	0.67	1	0.68
2528768066	Endophyte	Chitinophagaceae bacterium JGI 0001003-L06 (contamination screened)	Bacteria,Bacteroidetes,Sphingobacteriia,Sphingobacteriales,unclassified,unclassified,unclassified	252	4662444	126	4103248	126	559196	0.5	0.88	0.88	1	0.88
2528768067	Endophyte	Chitinophagaceae bacterium JGI 0001004-K19 (contamination screened)	Bacteria,Bacteroidetes,Sphingobacteriia,Sphingobacteriales,unclassified,unclassified,unclassified	102	4559100	52	4342080	50	217020	0.51	0.95	0.96	0.72	0.96
2528768068	Endophyte	Chitinophagaceae bacterium JGI 0001013-J17 (contamination screened)	Bacteria,Bacteroidetes,Sphingobacteriia,Sphingobacteriales,unclassified,unclassified,unclassified	175	1243065	18	238789	157	1004276	0.1	0.19	0.2	1	0.24
2528768069	Endophyte	Chloroflexi bacterium JGI 0001029-B04 (contamination screened)	Bacteria,Chloroflexi,unclassified,unclassified,unclassified,unclassified,unclassified	103	489749	8	60643	95	429106	0.08	0.12	0.13	1	0.17
2528768070	Endophyte	Comamonadaceae bacterium JGI 0001013-A16 (contamination screened)	Bacteria,Proteobacteria,Betaproteobacteria,Burkholderiales,Comamonadaceae,unclassified,unclassified	145	920715	14	110477	131	810238	0.1	0.12	0.3	0.96	0.75
2528768071	Endophyte	Cupriavidus sp. JGI 0001016-D21 (contamination screened)	Bacteria,Proteobacteria,Betaproteobacteria,Burkholderiales,Burkholderiaceae,Cupriavidus,Cupriavidus sp. JGI 0001016-D21	158	1569769	122	1357217	36	212552	0.77	0.86	0.89	1	0.89
2528768072	Endophyte	Cytophagaceae bacterium JGI 0001001-B3 (contamination screened)	Bacteria,Bacteroidetes,Cytophagia,Cytophagales,Cytophagaceae,unclassified,unclassified	188	2163514	34	744165	154	1419349	0.18	0.34	0.36	1	0.38
2528768073	Endophyte	Ensifer sp. JGI 0001009-H15 (contamination screened)	Bacteria,Proteobacteria,Alphaproteobacteria,Rhizobiales,Rhizobiaceae,Ensifer,Ensifer sp. JGI 0001009-H15	59	672617	54	655533	5	17084	0.92	0.97	0.99	0.73	0.99
2528768074	Endophyte	Ensifer sp. JGI 0001011-A08 (contamination screened)	Bacteria,Proteobacteria,Alphaproteobacteria,Rhizobiales,Rhizobiaceae,Ensifer,Ensifer sp. JGI 0001011-A08	76	1149819	30	614610	46	535209	0.39	0.53	0.88	0.93	0.9
2528768075	Endophyte	Ensifer sp. JGI 0001036-M18 (contamination screened)	Bacteria,Proteobacteria,Alphaproteobacteria,Rhizobiales,Rhizobiaceae,Ensifer,Ensifer sp. JGI 0001036-M18	33	452924	27	439204	6	13720	0.82	0.97	1	1	1
2528768076	Endophyte	Flavobacterium sp. JGI 0001001-D01 (contamination screened)	Bacteria,Bacteroidetes,Flavobacteriia,Flavobacteriales,Flavobacteriaceae,Flavobacterium,Flavobacterium sp. JGI 0001001-D01	167	1719676	127	1501087	40	218589	0.76	0.87	0.97	1	0.97
2528768077	Endophyte	Massilia sp. JGI 0001003-B08 (contamination screened)	Bacteria,Proteobacteria,Betaproteobacteria,Burkholderiales,Oxalobacteraceae,Massilia,Massilia sp. JGI 0001003-B08	28	307731	24	298783	4	8948	0.86	0.97	0.97	0	0.95
2528768078	Endophyte	Microlunatus sp. JGI 0001013-N15 (contamination screened)	Bacteria,Actinobacteria,Actinobacteria,Actinomycetales,Propionibacteriaceae,Microlunatus,Microlunatus sp.	38	356811	10	216803	28	140008	0.26	0.61	0.71	1	0.75
2528768079	Endophyte	Mucilaginibacter sp. JGI 001015-G15 (contamination screened)	Bacteria,Bacteroidetes,Sphingobacteriia,Sphingobacteriales,Sphingobacteriaceae,Mucilaginibacter,Mucilaginibacter sp. JGI 001015-G15	254	2657984	211	2307225	43	350759	0.83	0.87	0.89	1	0.89
2528768080	Endophyte	Oxalobacteraceae bacterium JGI 0001002-K6 (contamination screened)	Bacteria,Proteobacteria,Betaproteobacteria,Burkholderiales,Oxalobacteraceae,unclassified,unclassified	36	375463	20	232309	16	143154	0.56	0.62	0.62	0.68	0.63
2528768083	Endophyte	Oxalobacteraceae bacterium JGI 0001012-C15 (contamination screened)	Bacteria,Proteobacteria,Betaproteobacteria,Burkholderiales,Oxalobacteraceae,unclassified,unclassified	51	682880	34	574837	17	108043	0.67	0.84	0.9	1	0.9
2528768084	Endophyte	Oxalobacteraceae bacterium JGI 001010-B17 (contamination screened)	Bacteria,Proteobacteria,Betaproteobacteria,Burkholderiales,unclassified,unclassified,unclassified	99	952638	47	641452	52	311186	0.47	0.67	0.76	0.87	0.77
2528768085	Endophyte	Pelomonas sp. JGI 0001005-M10 (contamination screened)	Bacteria,Proteobacteria,Betaproteobacteria,Burkholderiales,Comamonadaceae,Pelomonas,Pelomonas sp. JGI 0001005-M10	34	382797	14	314534	20	68263	0.41	0.82	0.91	1	0.91
2528768086	Endophyte	Pelomonas sp. JGI 001013-K11 (contamination screened)	Bacteria,Proteobacteria,Betaproteobacteria,Burkholderiales,Comamonadaceae,Pelomonas,Pelomonas sp. JGI 001013-K11	68	565206	21	370391	47	194815	0.31	0.66	0.69	0.65	0.68
2528768088	Endophyte	Proteobacteria bacterium JGI 0001009-D17 (contamination screened)	Bacteria,Proteobacteria,unclassified,unclassified,unclassified,unclassified,unclassified	157	1761585	49	1317893	108	443692	0.31	0.75	0.93	0.44	0.69
2528768089	Endophyte	Proteobacteria bacterium JGI 0001013-N05 (contamination screened)	Bacteria,Proteobacteria,unclassified,unclassified,unclassified,unclassified,unclassified	160	911914	108	699670	52	212244	0.68	0.77	0.86	1	0.88
2528768090	Endophyte	Proteobacteria bacterium JGI 0001019-D04 (contamination screened)	Bacteria,Proteobacteria,unclassified,unclassified,unclassified,unclassified,unclassified	133	1433561	100	1279270	33	154291	0.75	0.89	0.96	1	0.96
2528768091	Endophyte	Ralstonia sp. JGI 0001001-A05 (contamination screened)	Bacteria,Proteobacteria,Betaproteobacteria,Burkholderiales,Burkholderiaceae,Ralstonia,Ralstonia sp. JGI 0001001-A05	77	5258997	69	5086557	8	172440	0.9	0.97	0.97	1	0.97
2528768092	Endophyte	Ralstonia sp. JGI 0001001-B07 (contamination screened)	Bacteria,Proteobacteria,Betaproteobacteria,Burkholderiales,Burkholderiaceae,Ralstonia,Ralstonia sp. JGI 0001001-B07	948	14654497	91	5324749	857	9329748	0.1	0.36	0.94	0.98	0.96
2528768093	Endophyte	Ralstonia sp. JGI 0001001-C06 (contamination screened)	Bacteria,Proteobacteria,Betaproteobacteria,Burkholderiales,Burkholderiaceae,Ralstonia,Ralstonia sp. JGI 0001001-C06	364	7695964	88	4983481	276	2712483	0.24	0.65	0.86	1	0.89
2528768094	Endophyte	Rhizobiales bacterium JGI 0001002-O7 (contamination screened)	Bacteria,Proteobacteria,Alphaproteobacteria,Rhizobiales,unclassified,unclassified,unclassified	88	763479	48	529091	40	234388	0.55	0.69	0.79	1	0.81
2528768095	Endophyte	Rhizobiales bacterium JGI 0001003-E12 (contamination screened)	Bacteria,Proteobacteria,Alphaproteobacteria,Rhizobiales,unclassified,unclassified,unclassified	25	234386	17	218507	8	15879	0.68	0.93	0.98	1	0.98
2528768096	Endophyte	Rhizobiales bacterium JGI 001012-O08 (contamination screened)	Bacteria,Proteobacteria,Alphaproteobacteria,Rhizobiales,unclassified,unclassified,unclassified	54	829919	33	705714	21	124205	0.61	0.85	0.87	1	0.87
2528768097	Endophyte	Rhizobiales bacterium JGI 0001041-L08 (contamination screened)	Bacteria,Proteobacteria,Alphaproteobacteria,Rhizobiales,unclassified,unclassified,unclassified	100	1043362	62	878750	38	164612	0.62	0.84	0.85	1	0.85
2528768098	Endophyte	Rhizobium sp. JGI 0001002-C21 (contamination screened)	Bacteria,Proteobacteria,Alphaproteobacteria,Rhizobiales,Rhizobiaceae,Rhizobium,Rhizobium sp. JGI 0001002-C21	38	474876	31	436536	7	38340	0.82	0.92	0.99	1	0.99
2528768099	Endophyte	Rhizobium sp. JGI 0001002-E20 (contamination screened)	Bacteria,Proteobacteria,Alphaproteobacteria,Rhizobiales,Rhizobiaceae,Rhizobium,Rhizobium sp. JGI 0001002-E20	116	1159658	80	903939	36	255719	0.69	0.78	0.83	1	0.84
2528768100	Endophyte	Rhizobium sp. JGI 0001003-A11 (contamination screened)	Bacteria,Proteobacteria,Alphaproteobacteria,Rhizobiales,Rhizobiaceae,Rhizobium,Rhizobium sp. JGI 0001003-A11	313	2770210	191	2109843	122	660367	0.61	0.76	0.94	1	0.95
2528768101	Endophyte	Rhizobium sp. JGI 0001003-J22 (contamination screened)	Bacteria,Proteobacteria,Alphaproteobacteria,Rhizobiales,Rhizobiaceae,Rhizobium,Rhizobium sp. JGI 0001003-J22	96	1217210	79	1133385	17	83825	0.82	0.93	0.99	0.97	0.99
2528768103	Endophyte	Rhizobium sp. JGI 0001005-H05 (contamination screened)	Bacteria,Proteobacteria,Alphaproteobacteria,Rhizobiales,Rhizobiaceae,Rhizobium,Rhizobium sp. JGI 0001005-H05	110	1592735	87	1475588	23	117147	0.79	0.93	1	0.76	0.98
2528768104	Endophyte	Rhizobium sp. JGI 0001005-K05 (contamination screened)	Bacteria,Proteobacteria,Alphaproteobacteria,Rhizobiales,Rhizobiaceae,Rhizobium,Rhizobium sp. JGI 0001005-K05	168	2985446	144	2830973	24	154473	0.86	0.95	1	1	1
2528768105	Endophyte	Rhizobium sp. JGI 0001005-L20 (contamination screened)	Bacteria,Proteobacteria,Alphaproteobacteria,Rhizobiales,Rhizobiaceae,Rhizobium,Rhizobium sp. JGI 0001005-L20	148	756217	108	612114	40	144103	0.73	0.81	0.92	1	0.93
2528768107	Endophyte	Rhizobium sp. JGI 0001011-C22 (contamination screened)	Bacteria,Proteobacteria,Alphaproteobacteria,Rhizobiales,Rhizobiaceae,Rhizobium,Rhizobium sp. JGI 0001011-C22	46	418660	37	382817	9	35843	0.8	0.91	0.98	0.87	0.97
2528768108	Endophyte	Rhizobium sp. JGI 0001012-J08 (contamination screened)	Bacteria,Proteobacteria,Alphaproteobacteria,Rhizobiales,Rhizobiaceae,Rhizobium,Rhizobium sp. JGI 0001012-J08	60	297958	33	196345	27	101613	0.55	0.66	0.94	0.96	0.95
2528768109	Endophyte	Rhizobium sp. JGI 0001012-L22 (contamination screened)	Bacteria,Proteobacteria,Alphaproteobacteria,Rhizobiales,Rhizobiaceae,Rhizobium,Rhizobium sp. JGI 0001012-L22	55	402032	30	253247	25	148785	0.55	0.63	0.79	1	0.83
2528768110	Endophyte	Rhizobium sp. JGI 0001014-F05 (contamination screened)	Bacteria,Proteobacteria,Alphaproteobacteria,Rhizobiales,Rhizobiaceae,Rhizobium,Rhizobium sp. JGI 0001014-F05	88	414552	71	357480	17	57072	0.81	0.86	0.95	1	0.96
2528768111	Endophyte	Rhizobium sp. JGI 001012-K08 (contamination screened)	Bacteria,Proteobacteria,Alphaproteobacteria,Rhizobiales,Rhizobiaceae,Rhizobium,Rhizobium sp. JGI 001012-K08	42	904061	36	890168	6	13893	0.86	0.98	0.99	0.47	0.98
2528768112	Endophyte	Rhizobium sp. JGI 001013-F22 (contamination screened)	Bacteria,Proteobacteria,Alphaproteobacteria,Rhizobiales,Rhizobiaceae,Rhizobium,Rhizobium sp. JGI 001013-F22	156	2318782	144	2252910	12	65872	0.92	0.97	0.99	1	0.99
2528768115	Endophyte	Rhizobium sp. JGI 001014-I15 (contamination screened)	Bacteria,Proteobacteria,Alphaproteobacteria,Rhizobiales,Rhizobiaceae,Rhizobium,Rhizobium sp. JGI 001014-I15	68	906786	57	852927	11	53859	0.84	0.94	0.97	1	0.97
2528768116	Endophyte	Rhizobium sp. JGI 0001019-L19 (contamination screened)	Bacteria,Proteobacteria,Alphaproteobacteria,Rhizobiales,Rhizobiaceae,Rhizobium,Rhizobium sp. JGI 0001019-L19	192	1787915	171	1643368	21	144547	0.89	0.92	1	1	1
2528768117	Endophyte	Rhizobium sp. JGI 0001036-A06 (contamination screened)	Bacteria,Proteobacteria,Alphaproteobacteria,Rhizobiales,Rhizobiaceae,Rhizobium,Rhizobium sp.	146	1186697	122	1059167	24	127530	0.84	0.89	0.9	1	0.9
2528768118	Endophyte	Rhizobium sp. JGI 0001036-B20 (contamination screened)	Bacteria,Proteobacteria,Alphaproteobacteria,Rhizobiales,Rhizobiaceae,Rhizobium,Rhizobium sp.	141	1564233	131	1502964	10	61269	0.93	0.96	0.97	1	0.97
2528768119	Endophyte	Sphingomonas sp. JGI 0001002-A17 (contamination screened)	Bacteria,Proteobacteria,Alphaproteobacteria,Sphingomonadales,Sphingomonadaceae,Sphingomonas,Sphingomonas sp. JGI 0001002-A17	39	576147	27	501129	12	75018	0.69	0.87	0.88	0.76	0.88
2528768120	Endophyte	Sphingomonas sp. JGI 0001002-C18 (contamination screened)	Bacteria,Proteobacteria,Alphaproteobacteria,Sphingomonadales,Sphingomonadaceae,Sphingomonas,Sphingomonas sp. JGI 0001002-C18	60	676144	50	629718	10	46426	0.83	0.93	0.96	0.71	0.95
2528768121	Endophyte	Sphingomonas sp. JGI 0001002-D21 (contamination screened)	Bacteria,Proteobacteria,Alphaproteobacteria,Sphingomonadales,Sphingomonadaceae,Sphingomonas,Sphingomonas sp. JGI 0001002-D21	60	549678	54	525560	6	24118	0.9	0.96	1	0.8	0.99
2528768122	Endophyte	Sphingomonas sp. JGI 0001002-I20 (contamination screened)	Bacteria,Proteobacteria,Alphaproteobacteria,Sphingomonadales,Sphingomonadaceae,Sphingomonas,Sphingomonas sp. JGI 0001002-I20	104	1454329	97	1420794	7	33535	0.93	0.98	1	0.47	0.97
2528768123	Endophyte	Sphingomonas sp. JGI 0001003-D23 (contamination screened)	Bacteria,Proteobacteria,Alphaproteobacteria,Sphingomonadales,Sphingomonadaceae,Sphingomonas,Sphingomonas sp. JGI 0001003-D23	76	995375	69	978404	7	16971	0.91	0.98	1	0.49	0.98
2528768124	Endophyte	Sphingomonas sp. JGI 0001003-H15 (contamination screened)	Bacteria,Proteobacteria,Alphaproteobacteria,Sphingomonadales,Sphingomonadaceae,Sphingomonas,Sphingomonas sp. JGI 0001003-H15	48	595638	45	564868	3	30770	0.94	0.95	0.96	1	0.96
2528768125	Endophyte	Staphylococcus sp. JGI 0001002-I23 (contamination screened)	Bacteria,Firmicutes,Bacilli,Bacillales,Staphylococcaceae,Staphylococcus,Staphylococcus sp. JGI 0001002-I23	99	1089247	79	927834	20	161413	0.8	0.85	0.99	1	1
2528768126	Endophyte	Variovorax sp. JGI 0001011-P21 (contamination screened)	Bacteria,Proteobacteria,Betaproteobacteria,Burkholderiales,Comamonadaceae,Variovorax,Variovorax sp. JGI 0001011-P21	95	1611151	88	1577141	7	34010	0.93	0.98	0.99	0.56	0.98
2528768127	Endophyte	Variovorax sp. JGI 0001013-B23 (contamination screened)	Bacteria,Proteobacteria,Betaproteobacteria,Burkholderiales,Comamonadaceae,Variovorax,Variovorax sp. JGI 0001013-B23	56	424248	48	393874	8	30374	0.86	0.93	0.98	0.71	0.96
2528768128	Endophyte	Variovorax sp. JGI 0001013-L10 (contamination screened)	Bacteria,Proteobacteria,Betaproteobacteria,Burkholderiales,Comamonadaceae,Variovorax,Variovorax sp. JGI 0001013-L10	61	484106	50	435795	11	48311	0.82	0.9	0.96	0.55	0.91
2528768129	Endophyte	Variovorax sp. JGI 0001013-M04 (contamination screened)	Bacteria,Proteobacteria,Betaproteobacteria,Burkholderiales,Comamonadaceae,Variovorax,Variovorax sp. JGI 0001013-M04	78	981744	68	921753	10	59991	0.87	0.94	0.97	1	0.97
2528768130	Endophyte	Variovorax sp. JGI 0001014-H11 (contamination screened)	Bacteria,Proteobacteria,Betaproteobacteria,Burkholderiales,Comamonadaceae,Variovorax,Variovorax sp. JGI 0001014-H11	115	1217615	101	1133130	14	84485	0.88	0.93	0.96	1	0.96
2528768131	Endophyte	Variovorax sp. JGI 0001014-I04 (contamination screened)	Bacteria,Proteobacteria,Betaproteobacteria,Burkholderiales,Comamonadaceae,Variovorax,Variovorax sp. JGI 0001014-I04	55	298416	40	217686	15	80730	0.73	0.73	0.86	1	0.88
2528768132	Endophyte	Variovorax sp. JGI 0001016-C20 (contamination screened)	Bacteria,Proteobacteria,Betaproteobacteria,Burkholderiales,Comamonadaceae,Variovorax,Variovorax sp. JGI 0001016-C20	64	802090	62	791473	2	10617	0.97	0.99	1	0.4	0.98
2528768133	Endophyte	Variovorax sp. JGI 0001016-M12 (contamination screened)	Bacteria,Proteobacteria,Betaproteobacteria,Burkholderiales,Comamonadaceae,Variovorax,Variovorax sp. JGI 0001016-M12	110	2290558	100	2233515	10	57043	0.91	0.98	0.99	0.93	0.99
2528768134	Endophyte	Variovorax sp. JGI 0001020-D06 (contamination screened)	Bacteria,Proteobacteria,Betaproteobacteria,Burkholderiales,Comamonadaceae,Variovorax,Variovorax sp. JGI 0001020-D06	39	301546	33	267607	6	33939	0.85	0.89	1	1	1
2528768135	Endophyte	Variovorax sp. JGI 0001020-M05 (contamination screened)	Bacteria,Proteobacteria,Betaproteobacteria,Burkholderiales,Comamonadaceae,Variovorax,Variovorax sp. JGI 0001020-M05	147	1497691	136	1435917	11	61774	0.93	0.96	1	0.96	1
2528768136	Endophyte	Variovorax sp. JGI 001013-A08 (contamination screened)	Bacteria,Proteobacteria,Betaproteobacteria,Burkholderiales,Comamonadaceae,Variovorax,Variovorax sp. JGI 001013-A08	47	469033	31	371873	16	97160	0.66	0.79	0.95	1	0.96
2528768137	Endophyte	Xanthomonadaceae bacterium JGI 0001020-F16 (contamination screened)	Bacteria,Proteobacteria,Gammaproteobacteria,Xanthomonadales,Xanthomonadaceae,unclassified,unclassified	96	1247193	81	1199252	15	47941	0.84	0.96	0.98	0.59	0.97
2558860952	Endophyte	Amycolatopsis sp. JGI 0001011-P16 (contamination screened)	Bacteria,Actinobacteria,Actinobacteria,Actinomycetales,Pseudonocardiaceae,Amycolatopsis,Amycolatopsis sp. JGI 0001011-P16	51	408091	16	134644	35	273447	0.31	0.33	0.75	1	0.89
2558860961	Endophyte	Pseudomonas sp. JGI 0001012-A11 (contamination screened)	Bacteria,Proteobacteria,Gammaproteobacteria,Pseudomonadales,Pseudomonadaceae,Pseudomonas,Pseudomonas sp. JGI 0001012-A11	38	235002	29	193668	9	41334	0.76	0.82	1	0.84	0.97
2558860962	Endophyte	Proteobacteria bacterium JGI 0001002-H11 (contamination screened)	Bacteria,Proteobacteria,unclassified,unclassified,unclassified,unclassified,unclassified	78	742647	37	391133	41	351514	0.47	0.53	0.92	1	0.95
2558860965	Endophyte	Rhizobium sp. JGI 001014-B23 (contamination screened)	Bacteria,Proteobacteria,Alphaproteobacteria,Rhizobiales,Rhizobiaceae,Rhizobium,Rhizobium sp. JGI 001014-B23	62	278683	46	237537	16	41146	0.74	0.85	0.95	0.87	0.94
2264867000	MDM	Crenarchaeota archaeon SCGC AAA471-O08 (GBS-N_001_29)	Archaea,Crenarchaeota,unclassified,unclassified,unclassified,unclassified,unclassified	33	1170567	17	1130104	16	40463	0.52	0.97	0.98	1	0.98
2264867004	MDM	Parcubacteria bacterium SCGC AAA255-P19 (SAK_001_138)	Bacteria,Parcubacteria,unclassified,unclassified,unclassified,Candidatus Paceibacter,normanii	31	592328	15	536270	16	56058	0.48	0.91	0.92	0.33	0.89
2264867056	MDM	BRC1 bacterium SCGC AAA252-M09 (SAK_001_73)	Bacteria,BRC1,unclassified,unclassified,unclassified,unclassified,unclassified203	203	1326610	39	876044	164	450566	0.19	0.66	0.73	1	0.76
2264867057	MDM	Caldiserica bacterium JGI 0000059-M03 (TAbiofilm_001_171)	Bacteria,Caldiserica,unclassified,unclassified,unclassified,unclassified,unclassified	154	1477050	55	1186204	99	290846	0.36	0.8	0.89	0.24	0.47
2264867059	MDM	Aerophobetes bacterium JGI 0000014-C22 (Etoliko_001_222)	Bacteria,Aerophobetes,unclassified,unclassified,unclassified,unclassified,unclassified	71	469724	18	291409	53	178315	0.25	0.62	0.67	1	0.69
2264867060	MDM	Aerophobetes bacterium JGI 0000014-A15 (Etoliko_001_223)	Bacteria,Aerophobetes,unclassified,unclassified,unclassified,unclassified,unclassified	42	381979	15	277222	27	104757	0.36	0.73	0.75	1	0.76
2264867064	MDM	Aenigmarchaeota archaeon SCGC AAA011-F07 (DUSEL_001_186)	Archaea,Aenigmarchaeota,unclassified,unclassified,unclassified,unclassified,unclassified	33	303779	10	236905	23	66874	0.3	0.78	0.87	0.65	0.83
2264867066	MDM	Diapherotrites archaeon SCGC AAA011-K09 (DUSEL_001_199)	Archaea,Diapherotrites,unclassified,unclassified,unclassified,unclassified,unclassified	30	324679	13	256351	17	68328	0.43	0.79	0.81	1	0.81
2264867067	MDM	Diapherotrites archaeon SCGC AAA011-E11 (DUSEL_001_206)	Archaea,Diapherotrites,unclassified,unclassified,unclassified,Candidatus Iainarchaeum,andersonii	137	1670660	50	1410897	87	259763	0.36	0.84	0.96	0.38	0.76
2264867069	MDM	Nanoarchaeota archaeon SCGC AAA011-L22 (DUSEL_001_192)	Archaea,Nanoarchaeota,unclassified,unclassified,unclassified,unclassified,unclassified	41	368161	10	272903	31	95258	0.24	0.74	0.78	1	0.8
2264867070	MDM	Nanoarchaeota archaeon SCGC AAA011-G17 (DUSEL_001_198)	Archaea,Nanoarchaeota,unclassified,unclassified,unclassified,unclassified,unclassified	98	1285969	34	1122836	64	163133	0.35	0.87	0.96	0.46	0.86
2264867071	MDM	Nanoarchaeota archaeon SCGC AAA011-K22 (DUSEL_001_202)	Archaea,Nanoarchaeota,unclassified,unclassified,unclassified,unclassified,unclassified	42	395943	12	288639	30	107304	0.29	0.73	0.77	0.44	0.7
2264867072	MDM	Nanoarchaeota archaeon SCGC AAA011-J2 (DUSEL_001_207)	Archaea,Nanoarchaeota,unclassified,unclassified,unclassified,unclassified,unclassified	34	329641	13	269703	21	59938	0.38	0.82	0.87	1	0.87
2264867073	MDM	Nanoarchaeota archaeon SCGC AAA011-L15 (DUSEL_001_208)	Archaea,Nanoarchaeota,unclassified,unclassified,unclassified,unclassified,unclassified	31	224252	11	176430	20	47822	0.35	0.79	0.86	1	0.88
2264867074	MDM	Fervidibacteria bacterium JGI 0000001-B9 (GBS-A_001_114)	Bacteria,Fervidibacteria,unclassified,unclassified,unclassified,unclassified,unclassified	102	854773	29	562742	73	292031	0.28	0.66	0.69	1	0.71
2264867079	MDM	Calescamantes bacterium SCGC AAA471-M6 (GBS-N_001_25)	Bacteria,Calescamantes,unclassified,unclassified,unclassified,unclassified,unclassified	113	2078356	51	1892637	62	185719	0.45	0.91	0.95	0.58	0.92
2264867080	MDM	Calescamantes bacterium JGI 0000106-G12 (GBS-C_001_282)	Bacteria,Calescamantes,unclassified,unclassified,unclassified,unclassified,unclassified	84	647246	15	497196	69	150050	0.18	0.77	0.86	1	0.87
2264867081	MDM	Calescamantes bacterium JGI 0000106-H18 (GBS-C_001_283)	Bacteria,Calescamantes,unclassified,unclassified,unclassified,unclassified,unclassified	106	822728	30	601613	76	221115	0.28	0.73	0.83	0.55	0.76
2264867082	MDM	Calescamantes bacterium JGI 0000106-I17 (GBS-C_001_286)	Bacteria,Calescamantes,unclassified,unclassified,unclassified,unclassified,unclassified	142	2056406	51	1810968	91	245438	0.36	0.88	0.95	0.15	0.43
2264867083	MDM	Calescamantes bacterium JGI 0000106-I5 (GBS-C_001_287)	Bacteria,Calescamantes,unclassified,unclassified,unclassified,unclassified,unclassified	79	365894	11	152374	68	213520	0.14	0.42	0.51	1	0.61
2264867086	MDM	Calescamantes bacterium JGI 0000106-N5 (GBS-C_001_291)	Bacteria,Calescamantes,unclassified,unclassified,unclassified,unclassified,unclassified	64	727493	19	614028	45	113465	0.3	0.84	0.91	0.67	0.88
2264867087	MDM	Calescamantes bacterium JGI 0000106-N7 (GBS-C_001_292)	Bacteria,Calescamantes,unclassified,unclassified,unclassified,unclassified,unclassified	100	1644311	40	1488201	60	156110	0.4	0.91	0.97	0.71	0.94
2264867088	MDM	Calescamantes bacterium JGI 0000106-P5 (GBS-C_001_294)	Bacteria,Calescamantes,unclassified,unclassified,unclassified,unclassified,unclassified	60	590100	18	480146	42	109954	0.3	0.81	0.88	1	0.89
2264867090	MDM	EM3 bacterium JGI 0000106-B10 (GBS-C_001_280)	Bacteria,EM3,unclassified,unclassified,unclassified,unclassified,unclassified	113	1549375	40	1333801	73	215574	0.35	0.86	0.85	0.14	0.21
2264867108	MDM	Cloacimonetes bacterium SCGC AAA252-G07 (SAK_001_50)	Bacteria,Cloacimonetes,unclassified,unclassified,unclassified,unclassified,unclassified	120	663661	27	412366	93	251295	0.23	0.62	0.73	0.75	0.73
2264867116	MDM	Cloacimonetes bacterium SCGC AAA252-N05 (SAK_001_74)	Bacteria,Cloacimonetes,unclassified,unclassified,unclassified,unclassified,unclassified	101	980818	44	823898	57	156920	0.44	0.84	0.88	0.81	0.88
2264867128	MDM	Marinimicrobia bacterium JGI 0000090-C20 (Etoliko_001_259)	Bacteria,Marinimicrobia,unclassified,unclassified,unclassified,unclassified,unclassified	79	660566	28	500118	51	160448	0.35	0.76	0.84	0.74	0.83
2264867133	MDM	Hydrogenedentes bacterium JGI 0000059-N10 (TAbiofilm_001_172)	Bacteria,Hydrogenedentes,unclassified,unclassified,unclassified,unclassified,unclassified	224	1849811	60	1355209	164	494602	0.27	0.73	0.87	0.45	0.68
2264867134	MDM	Hydrogenedentes bacterium JGI 0000077-D07 (TAbiofilm_001_236)	Bacteria,Hydrogenedentes,unclassified,unclassified,unclassified,unclassified,unclassified	141	1485823	35	1196635	106	289188	0.25	0.81	0.85	1	0.86
2264867137	MDM	Parcubacteria bacterium SCGC AAA011-A08 (DUSEL_001_185)	Bacteria,Parcubacteria,unclassified,unclassified,unclassified,unclassified,unclassified	39	424795	15	365351	24	59444	0.38	0.86	0.9	0.61	0.88
2264867138	MDM	Parcubacteria bacterium SCGC AAA011-A09 (DUSEL_001_189)	Bacteria,Parcubacteria,unclassified,unclassified,unclassified,unclassified,unclassified	31	546518	10	502133	21	44385	0.32	0.92	0.96	1	0.96
2264867139	MDM	Parcubacteria bacterium SCGC AAA011-J21 (DUSEL_001_191)	Bacteria,Parcubacteria,unclassified,unclassified,unclassified,unclassified,unclassified	50	553405	20	470818	30	82587	0.4	0.85	0.9	0.63	0.87
2264867142	MDM	Acetothermia bacterium SCGC AAA255-C06 (SAK_001_122)	Bacteria,Acetothermia,unclassified,unclassified,unclassified,unclassified,unclassified	147	771472	26	385168	121	386304	0.18	0.5	0.58	1	0.64
2264867143	MDM	Armatimonadetes bacterium JGI 0000077-K19 (TAbiofilm_001_240)	Bacteria,Armatimonadetes,unclassified,unclassified,unclassified,unclassified,unclassified	178	1480756	42	1137691	136	343065	0.24	0.77	0.84	1	0.85
2264867147	MDM	Microgenomates bacterium SCGC AAA255-J07 (SAK_001_132)	Bacteria,Microgenomates,unclassified,unclassified,unclassified,unclassified,unclassified	36	233902	6	111195	30	122707	0.17	0.48	0.52	1	0.56
2264867148	MDM	Microgenomates bacterium SCGC AAA011-E14 (DUSEL_001_182)	Bacteria,Microgenomates,unclassified,unclassified,unclassified,Candidatus Microgenomatus,auricola	20	525867	10	503831	10	22036	0.5	0.96	0.97	1	0.97
2264867149	MDM	Microgenomates bacterium SCGC AAA011-A19 (DUSEL_001_193)	Bacteria,Microgenomates,unclassified,unclassified,unclassified,unclassified,unclassified	48	655891	20	565474	28	90417	0.42	0.86	0.92	0.8	0.91
2264867150	MDM	Microgenomates bacterium SCGC AAA011-M05 (DUSEL_001_196)	Bacteria,Microgenomates,unclassified,unclassified,unclassified,unclassified,unclassified	18	392295	11	363001	7	29294	0.61	0.93	0.93	1	0.93
2264867151	MDM	Microgenomates bacterium SCGC AAA011-B20 (DUSEL_001_197)	Bacteria,Microgenomates,unclassified,unclassified,unclassified,unclassified,unclassified	25	640182	15	606854	10	33328	0.6	0.95	0.96	1	0.96
2264867152	MDM	Microgenomates bacterium SCGC AAA011-I21 (DUSEL_001_204)	Bacteria,Microgenomates,unclassified,unclassified,unclassified,unclassified,unclassified	40	377520	13	276736	27	100784	0.33	0.73	0.76	1	0.77
2264867153	MDM	Microgenomates bacterium SCGC AAA011-L05 (DUSEL_001_205)	Bacteria,Microgenomates,unclassified,unclassified,unclassified,unclassified,unclassified	28	520437	7	453967	21	66470	0.25	0.87	0.91	1	0.92
2264867158	MDM	Omnitrophica bacterium SCGC AAA257-O07 (Etoliko_001_147)	Bacteria,Omnitrophica,unclassified,unclassified,unclassified,unclassified,unclassified	81	850909	32	676072	49	174837	0.4	0.79	0.85	0.81	0.84
2264867160	MDM	Omnitrophica bacterium SCGC AAA011-L16 (DUSEL_001_184)	Bacteria,Omnitrophica,unclassified,unclassified,unclassified,unclassified,unclassified	58	527290	21	421362	37	105928	0.36	0.8	0.89	1	0.9
2264867167	MDM	Aminicenantes bacterium SCGC AAA255-F06 (SAK_001_127)	Bacteria,Aminicenantes,unclassified,unclassified,unclassified,unclassified,unclassified	66	520888	20	348544	46	172344	0.3	0.67	0.72	0.78	0.72
2264867178	MDM	Aminicenantes bacterium SCGC AAA252-F08 (SAK_001_46)	Bacteria,Aminicenantes,unclassified,unclassified,unclassified,unclassified,unclassified	139	1312481	52	1017772	87	294709	0.37	0.78	0.81	0.73	0.81
2264867187	MDM	Aminicenantes bacterium SCGC AAA252-K06 (SAK_001_60)	Bacteria,Aminicenantes,unclassified,unclassified,unclassified,unclassified,unclassified	147	1272757	44	923146	103	349611	0.3	0.73	0.77	1	0.78
2264867193	MDM	Aminicenantes bacterium SCGC AAA252-N07 (SAK_001_76)	Bacteria,Aminicenantes,unclassified,unclassified,unclassified,unclassified,unclassified	58	848022	18	728877	40	119145	0.31	0.86	0.9	1	0.9
2264867201	MDM	Atribacteria bacterium SCGC AAA255-E04 (SAK_001_124)	Bacteria,Atribacteria,unclassified,unclassified,unclassified,unclassified,unclassified	28	216211	12	154281	16	61930	0.43	0.71	0.73	0.35	0.66
2264867205	MDM	Atribacteria bacterium SCGC AB-164-L03 (SAK_001_213)	Bacteria,Atribacteria,unclassified,unclassified,unclassified,unclassified,unclassified	83	480018	16	261998	67	218020	0.19	0.55	0.6	1	0.64
2264867208	MDM	Atribacteria bacterium SCGC AB-164-G04 (SAK_001_217)	Bacteria,Atribacteria,unclassified,unclassified,unclassified,unclassified,unclassified	37	344936	15	252333	22	92603	0.41	0.73	0.77	1	0.78
2264867210	MDM	Atribacteria bacterium SCGC AB-164-A22 (SAK_001_219)	Bacteria,Atribacteria,unclassified,unclassified,unclassified,unclassified,unclassified	123	1012412	35	705833	88	306579	0.28	0.7	0.75	1	0.76
2264867211	MDM	Atribacteria bacterium JGI 0000014-F07 (Etoliko_001_227)	Bacteria,Atribacteria,unclassified,unclassified,unclassified,unclassified,unclassified	41	345469	14	260021	27	85448	0.34	0.75	0.8	1	0.81
2264867213	MDM	Atribacteria bacterium JGI 0000079-F20 (TAbiofilm_001_232)	Bacteria,Atribacteria,unclassified,unclassified,unclassified,unclassified,unclassified	63	784437	28	679231	35	105206	0.44	0.87	0.92	0.83	0.91
2264867215	MDM	Euryarchaeota archaeon SCGC AAA252-I15 (SAK_001_55)	Archaea,Euryarchaeota,unclassified,unclassified,unclassified,unclassified,unclassified	82	1356840	43	1239343	39	117497	0.52	0.91	0.93	1	0.94
2264867219	MDM	Aigarchaeota archaeon JGI 0000001-A7 (GBS-A_001_112)	Archaea,Aigarchaeota,unclassified,unclassified,unclassified,unclassified,unclassified	48	480497	20	368792	28	111705	0.42	0.77	0.84	0.76	0.83
2264867220	MDM	Aigarchaeota archaeon JGI 0000001-B8 (GBS-A_001_113)	Archaea,Aigarchaeota,unclassified,unclassified,unclassified,unclassified,unclassified	74	445603	17	292542	57	153061	0.23	0.66	0.78	1	0.82
2264867223	MDM	Aigarchaeota archaeon SCGC AAA471-F17 (GBS-N_001_13)	Archaea,Aigarchaeota,unclassified,unclassified,unclassified,unclassified,unclassified	74	823833	24	656950	50	166883	0.32	0.8	0.87	0.86	0.87
2264867225	MDM	Aigarchaeota archaeon SCGC AAA471-I13 (GBS-N_001_17)	Archaea,Aigarchaeota,unclassified,unclassified,unclassified,unclassified,unclassified	33	227685	5	127334	28	100351	0.15	0.56	0.67	1	0.73
2264867227	MDM	Aigarchaeota archaeon SCGC AAA471-J08 (GBS-N_001_19)	Archaea,Aigarchaeota,unclassified,unclassified,unclassified,unclassified,unclassified	27	267330	9	219189	18	48141	0.33	0.82	0.87	1	0.88
2264867228	MDM	Aigarchaeota archaeon SCGC AAA471-A16 (GBS-N_001_1)	Archaea,Aigarchaeota,unclassified,unclassified,unclassified,unclassified,unclassified	28	274022	10	181708	18	92314	0.36	0.66	0.7	1	0.72
2264867229	MDM	Aigarchaeota archaeon JGI 0000106-J15 (GBS-C_001_288)	Archaea,Aigarchaeota,unclassified,unclassified,unclassified,unclassified,unclassified	82	1406982	36	1289551	46	117431	0.44	0.92	0.97	0.3	0.83
2264867231	MDM	Aigarchaeota archaeon SCGC AAA471-D15 (GBS-N_001_9)	Archaea,Aigarchaeota,unclassified,unclassified,unclassified,unclassified,unclassified	36	520029	17	462898	19	57131	0.47	0.89	0.91	1	0.91
2264867234	MDM	Marinimicrobia bacterium JGI 0000039-E15 (TAsludge_001_150)	Bacteria,Marinimicrobia,unclassified,unclassified,unclassified,unclassified,unclassified	57	546393	22	469215	35	77178	0.39	0.86	0.94	1	0.95
2264867238	MDM	Marinimicrobia bacterium JGI 0000059-L03 (TAbiofilm_001_169)	Bacteria,Marinimicrobia,unclassified,unclassified,unclassified,unclassified,unclassified	60	698402	22	587017	38	111385	0.37	0.84	0.88	0.41	0.82
2264867239	MDM	Marinimicrobia bacterium JGI 0000077-B04 (TAbiofilm_001_234)	Bacteria,Marinimicrobia,unclassified,unclassified,unclassified,unclassified,unclassified	52	569659	19	479605	33	90054	0.37	0.84	0.93	0.82	0.91
2264867248	MDM	Thaumarchaeota archaeon SCGC AB-179-E04 (GBS-N_001_221)	Archaea,Thaumarchaeota,unclassified,unclassified,unclassified,unclassified,unclassified	17	92354	3	47643	14	44711	0.18	0.52	0.52	NA	0.52
2264867249	MDM	Thermotogae bacterium JGI 0000106-O11 (GBS-C_001_293)	Bacteria,Thermotogae,unclassified,unclassified,unclassified,unclassified,unclassified	68	464176	21	330659	47	133517	0.31	0.71	0.83	0.67	0.79
2264867256	MDM	Cloacimonetes bacterium JGI 0000039-G13 (TAsludge_001_152)	Bacteria,Cloacimonetes,unclassified,unclassified,unclassified,unclassified,unclassified	28	275248	14	238340	14	36908	0.5	0.87	0.91	1	0.91
2264867257	MDM	Cloacimonetes bacterium JGI 0000039-I17 (TAsludge_001_155)	Bacteria,Cloacimonetes,unclassified,unclassified,unclassified,unclassified,unclassified	48	360893	14	243483	34	117410	0.29	0.67	0.74	1	0.76
2264867259	MDM	Cloacimonetes bacterium JGI 0000039-P09 (TAsludge_001_162)	Bacteria,Cloacimonetes,unclassified,unclassified,unclassified,unclassified,unclassified	36	308499	15	256645	21	51854	0.42	0.83	0.89	1	0.89
2264867265	MDM	Cloacimonetes bacterium JGI 0000014-D18 (Etoliko_001_274)	Bacteria,Cloacimonetes,unclassified,unclassified,unclassified,unclassified,unclassified	79	703046	23	560754	56	142292	0.29	0.8	0.86	0.71	0.84
2264867266	MDM	Cloacimonetes bacterium JGI 0000014-H19 (Etoliko_001_275)	Bacteria,Cloacimonetes,unclassified,unclassified,unclassified,unclassified,unclassified	47	328436	16	255510	31	72926	0.34	0.78	0.84	1	0.85
2264867268	MDM	Crenarchaeota archaeon SCGC AAA471-L13 (GBS-N_001_22)	Archaea,Crenarchaeota,unclassified,unclassified,unclassified,unclassified,unclassified	74	889107	25	729466	49	159641	0.34	0.82	0.87	1	0.87
2265129013	MDM	Gracilibacteria bacterium JGI 0000069-P22 (CrabSpa_001_278)	Bacteria,Gracilibacteria,unclassified,unclassified,unclassified,unclassified,unclassified	133	1120469	40	763274	93	357195	0.3	0.68	0.65	0.31	0.41
2518645523	MDM	Aigarchaeota archaeon SCGC AAA471-B22 (GBS-N_002_4)	Archaea,Aigarchaeota,unclassified,unclassified,unclassified,unclassified,unclassified	32	319516	8	242402	24	77114	0.25	0.76	0.84	0.65	0.81
2513020022	GMG	Salinibacter sp. J07SB67	Bacteria,Bacteroidetes,unclassified,Bacteroidetes Order II. Incertae sedis,Rhodothermaceae,Salinibacter,Salinibacter sp. J07SB67	443	1931021	393	1824551	50	106470	0.89	0.94	NA	NA	NA
2522572068	GMG	Gastranaerophilaceae MH_37 (assembly from clc and groopm)	Bacteria,Cyanobacteria,Melainabacteria,Gastranaerophilales,Gastranaerophilaceae,unclassified,unclassified	157	2197281	111	1967862	46	229419	0.71	0.9	NA	NA	NA
2523533517	GMG	Gastranaerophilaceae Zag_1 (Zagget bin 1)	Bacteria,Cyanobacteria,Melainabacteria,Gastranaerophilales,Gastranaerophilaceae,unclassified,unclassified	322	1989935	322	1989935	0	0	1	1	NA	NA	NA
2527291510	GMG	Candidatus Caldatribacterium californiense OP9-cSCG	Bacteria,Atribacteria,unclassified,unclassified,unclassified,Candidatus Caldatribacterium,Candidatus Caldatribacterium californiense	470	2080528	64	1396849	406	683679	0.14	0.67	NA	NA	NA
2534682332	GMG	Desulfovibrio magneticus Maddingley MBC34	Bacteria,Proteobacteria,Deltaproteobacteria,Desulfovibrionales,Desulfovibrionaceae,Desulfovibrio,Desulfovibrio magneticus	489	4391518	459	4266795	30	124723	0.94	0.97	NA	NA	NA
2563366760	GMG	Candidatus Entotheonella sp. TSY2	Bacteria,Tectomicrobia,unclassified,unclassified,unclassified,Candidatus Entotheonella,sp.	3270	9203591	117	1327706	3153	7875885	0.04	0.14	NA	NA	NA
2563366761	GMG	Candidatus Entotheonella sp. TSY1	Bacteria,Tectomicrobia,unclassified,unclassified,unclassified,Candidatus Entotheonella,sp.	1820	9128199	300	4302212	1520	4825987	0.16	0.47	NA	NA	NA
2582580754	GMG	Leptospirillum sp. Group IV 'UBA BS'	Bacteria,Nitrospirae,Nitrospira,Nitrospirales,Nitrospiraceae,Leptospirillum,Leptospirillum sp. Group IV	689	1482862	80	286172	609	1196690	0.12	0.19	NA	NA	NA
2228664025	Non-JGI SAG	alpha proteobacterium SCGC AAA536-G10	Bacteria,Proteobacteria,Alphaproteobacteria,unclassified,unclassified,unclassified,unclassified	148	2161697	9	1061590	139	1100107	0.06	0.49	NA	NA	NA
2228664026	Non-JGI SAG	alpha proteobacterium SCGC AAA536-K22	Bacteria,Proteobacteria,Alphaproteobacteria,unclassified,unclassified,unclassified,unclassified	92	1995180	9	587962	83	1407218	0.1	0.29	NA	NA	NA
2228664027	Non-JGI SAG	gamma proteobacterium SCGC AAA076-P09	Bacteria,Proteobacteria,Gammaproteobacteria,unclassified,unclassified,unclassified,unclassified	58	1006205	17	853178	41	153027	0.29	0.85	NA	NA	NA
2228664029	Non-JGI SAG	gamma proteobacterium SCGC AAA300-D14	Bacteria,Proteobacteria,Gammaproteobacteria,unclassified,unclassified,unclassified,unclassified	154	1459518	17	724528	137	734990	0.11	0.5	NA	NA	NA
2228664030	Non-JGI SAG	gamma proteobacterium SCGC AAA536-J20	Bacteria,Proteobacteria,Gammaproteobacteria,unclassified,unclassified,unclassified,unclassified	94	358127	28	265013	66	93114	0.3	0.74	NA	NA	NA
2228664031	Non-JGI SAG	gamma proteobacterium SCGC AAA536-N21	Bacteria,Proteobacteria,Gammaproteobacteria,unclassified,unclassified,unclassified,unclassified	47	436570	41	433067	6	3503	0.87	0.99	NA	NA	NA
2228664032	Non-JGI SAG	Oceanospirillales bacterium SCGC AAA298-N10	Bacteria,Proteobacteria,Gammaproteobacteria,Oceanospirillales,unclassified,unclassified,unclassified	189	1020980	29	634240	160	386740	0.15	0.62	NA	NA	NA
2228664052	Non-JGI SAG	gamma proteobacterium SCGC AAA076-D02	Bacteria,Proteobacteria,Gammaproteobacteria,unclassified,unclassified,unclassified,unclassified	55	1761763	14	1272607	41	489156	0.25	0.72	NA	NA	NA
2228664053	Non-JGI SAG	gamma proteobacterium SCGC AAA076-D13	Bacteria,Proteobacteria,Gammaproteobacteria,unclassified,unclassified,unclassified,unclassified	81	1663375	11	1200926	70	462449	0.14	0.72	NA	NA	NA
2228664054	Non-JGI SAG	gamma proteobacterium SCGC AAA160-D02	Bacteria,Proteobacteria,Gammaproteobacteria,unclassified,unclassified,unclassified,unclassified	117	880483	18	648895	99	231588	0.15	0.74	NA	NA	NA
2228664055	Non-JGI SAG	gamma proteobacterium SCGC AAA076-P13	Bacteria,Proteobacteria,Gammaproteobacteria,unclassified,unclassified,unclassified,unclassified	39	1311157	17	1164809	22	146348	0.44	0.89	NA	NA	NA
2228664056	Non-JGI SAG	gamma proteobacterium SCGC AAA168-I18	Bacteria,Proteobacteria,Gammaproteobacteria,unclassified,unclassified,unclassified,unclassified	35	957144	19	936169	16	20975	0.54	0.98	NA	NA	NA
2236347004	Non-JGI SAG	gamma proteobacterium SCGC AAA076-E13	Bacteria,Proteobacteria,Gammaproteobacteria,unclassified,unclassified,unclassified,unclassified	88	976211	51	950859	37	25352	0.58	0.97	NA	NA	NA
2236347005	Non-JGI SAG	alpha proteobacterium SCGC AAA160-J14	Bacteria,Proteobacteria,Alphaproteobacteria,unclassified,unclassified,unclassified,unclassified	60	715397	7	275259	53	440138	0.12	0.38	NA	NA	NA
2236347006	Non-JGI SAG	alpha proteobacterium SCGC AAA158-M15	Bacteria,Proteobacteria,Alphaproteobacteria,unclassified,unclassified,unclassified,unclassified	52	403334	15	325329	37	78005	0.29	0.81	NA	NA	NA
2236347007	Non-JGI SAG	alpha proteobacterium SCGC AAA076-E06	Bacteria,Proteobacteria,Alphaproteobacteria,unclassified,unclassified,unclassified,unclassified	23	219729	6	163186	17	56543	0.26	0.74	NA	NA	NA
2236347012	Non-JGI SAG	alpha proteobacterium SCGC AAA158-B04	Bacteria,Proteobacteria,Alphaproteobacteria,unclassified,unclassified,unclassified,unclassified	70	517150	33	475520	37	41630	0.47	0.92	NA	NA	NA
2236347014	Non-JGI SAG	alpha proteobacterium SCGC AAA288-G21	Bacteria,Proteobacteria,Alphaproteobacteria,unclassified,unclassified,unclassified,unclassified	139	909786	55	844699	84	65087	0.4	0.93	NA	NA	NA
2236347015	Non-JGI SAG	alpha proteobacterium SCGC AAA298-K06	Bacteria,Proteobacteria,Alphaproteobacteria,unclassified,unclassified,unclassified,unclassified	231	1744268	21	895950	210	848318	0.09	0.51	NA	NA	NA
2236347016	Non-JGI SAG	alpha proteobacterium SCGC AAA300-B11	Bacteria,Proteobacteria,Alphaproteobacteria,unclassified,unclassified,unclassified,unclassified	51	177561	4	95430	47	82131	0.08	0.54	NA	NA	NA
2236347018	Non-JGI SAG	actinobacterium SCGC AAA015-D07	Bacteria,Actinobacteria,Actinobacteria,unclassified,unclassified,unclassified,unclassified	42	629035	13	566163	29	62872	0.31	0.9	NA	NA	NA
2236347019	Non-JGI SAG	actinobacterium SCGC AAA015-M09	Bacteria,Actinobacteria,Actinobacteria,unclassified,unclassified,unclassified,unclassified	67	668084	14	584490	53	83594	0.21	0.87	NA	NA	NA
2236347020	Non-JGI SAG	alpha proteobacterium SCGC AAA288-N07	Bacteria,Proteobacteria,Alphaproteobacteria,unclassified,unclassified,unclassified,unclassified	81	954664	22	317779	59	636885	0.27	0.33	NA	NA	NA
2236347022	Non-JGI SAG	gamma proteobacterium SCGC AAA076-F14	Bacteria,Proteobacteria,Gammaproteobacteria,unclassified,unclassified,unclassified,unclassified	48	1763976	15	1453107	33	310869	0.31	0.82	NA	NA	NA
2236347068	Non-JGI SAG	alpha proteobacterium SCGC AAA487-M09	Bacteria,Proteobacteria,Alphaproteobacteria,unclassified,unclassified,unclassified,unclassified	97	627365	26	375449	71	251916	0.27	0.6	NA	NA	NA
2236347069	Non-JGI SAG	alpha proteobacterium SCGC AAA028-D10	Bacteria,Proteobacteria,Alphaproteobacteria,unclassified,unclassified,unclassified,unclassified	57	925141	26	863346	31	61795	0.46	0.93	NA	NA	NA
2236661000	Non-JGI SAG	alpha proteobacterium SCGC AAA023-L09	Bacteria,Proteobacteria,Alphaproteobacteria,unclassified,unclassified,unclassified,unclassified	76	774923	36	718263	40	56660	0.47	0.93	NA	NA	NA
2236661001	Non-JGI SAG	actinobacterium SCGC AAA023-J06	Bacteria,Actinobacteria,Actinobacteria,unclassified,unclassified,unclassified,unclassified	98	695943	17	422134	81	273809	0.17	0.61	NA	NA	NA
2236661002	Non-JGI SAG	actinobacterium SCGC AAA027-J17	Bacteria,Actinobacteria,Actinobacteria,unclassified,unclassified,unclassified,unclassified	81	966755	11	595179	70	371576	0.14	0.62	NA	NA	NA
2236661003	Non-JGI SAG	actinobacterium SCGC AAA027-M14	Bacteria,Actinobacteria,Actinobacteria,unclassified,unclassified,unclassified,unclassified	22	822296	9	638537	13	183759	0.41	0.78	NA	NA	NA
2236661004	Non-JGI SAG	actinobacterium SCGC AAA028-A23	Bacteria,Actinobacteria,Actinobacteria,unclassified,unclassified,unclassified,unclassified	64	833294	11	455510	53	377784	0.17	0.55	NA	NA	NA
2236661005	Non-JGI SAG	actinobacterium SCGC AAA044-N04	Bacteria,Actinobacteria,Actinobacteria,unclassified,unclassified,unclassified,unclassified	23	1286658	10	1271078	13	15580	0.43	0.99	NA	NA	NA
2236661006	Non-JGI SAG	actinobacterium SCGC AAA278-I18	Bacteria,Actinobacteria,Actinobacteria,unclassified,unclassified,unclassified,unclassified	54	944397	10	444774	44	499623	0.19	0.47	NA	NA	NA
2236661007	Non-JGI SAG	actinobacterium SCGC AAA278-O22	Bacteria,Actinobacteria,Actinobacteria,unclassified,unclassified,unclassified,unclassified	43	1138490	12	933045	31	205445	0.28	0.82	NA	NA	NA
2236661008	Non-JGI SAG	alpha proteobacterium SCGC AAA028-C07	Bacteria,Proteobacteria,Alphaproteobacteria,unclassified,unclassified,unclassified,unclassified	32	846566	17	765706	15	80860	0.53	0.9	NA	NA	NA
2236661009	Non-JGI SAG	actinobacterium SCGC AAA023-D18	Bacteria,Actinobacteria,Actinobacteria,unclassified,unclassified,unclassified,unclassified	67	753259	4	113815	63	639444	0.06	0.15	NA	NA	NA
2236661011	Non-JGI SAG	alpha proteobacterium SCGC AAA240-E13	Bacteria,Proteobacteria,Alphaproteobacteria,unclassified,unclassified,unclassified,unclassified	151	1401625	30	728880	121	672745	0.2	0.52	NA	NA	NA
2236661012	Non-JGI SAG	alpha proteobacterium SCGC AAA288-E13	Bacteria,Proteobacteria,Alphaproteobacteria,unclassified,unclassified,unclassified,unclassified	106	812863	30	599635	76	213228	0.28	0.74	NA	NA	NA
2236661013	Non-JGI SAG	alpha proteobacterium SCGC AAA300-J04	Bacteria,Proteobacteria,Alphaproteobacteria,unclassified,unclassified,unclassified,unclassified	77	621089	6	131829	71	489260	0.08	0.21	NA	NA	NA
2236661017	Non-JGI SAG	Verrucomicrobia bacterium SCGC AAA300-K03	Bacteria,Verrucomicrobia,unclassified,unclassified,unclassified,unclassified,unclassified	182	1231056	31	1008476	151	222580	0.17	0.82	NA	NA	NA
2236661018	Non-JGI SAG	Verrucomicrobia bacterium SCGC AAA300-O17	Bacteria,Verrucomicrobia,unclassified,unclassified,unclassified,unclassified,unclassified	203	1147554	39	882348	164	265206	0.19	0.77	NA	NA	NA
2236876027	Non-JGI SAG	alpha proteobacterium SCGC AAA024-N17	Bacteria,Proteobacteria,Alphaproteobacteria,unclassified,unclassified,unclassified,unclassified	45	328144	20	242376	25	85768	0.44	0.74	NA	NA	NA
2236876029	Non-JGI SAG	alpha proteobacterium SCGC AAA280-P20	Bacteria,Proteobacteria,Alphaproteobacteria,unclassified,unclassified,unclassified,unclassified	65	720523	20	525611	45	194912	0.31	0.73	NA	NA	NA
2236876030	Non-JGI SAG	alpha proteobacterium SCGC AAA027-J10	Bacteria,Proteobacteria,Alphaproteobacteria,unclassified,unclassified,unclassified,unclassified	82	792980	26	680059	56	112921	0.32	0.86	NA	NA	NA
2236876031	Non-JGI SAG	alpha proteobacterium SCGC AAA027-L15	Bacteria,Proteobacteria,Alphaproteobacteria,unclassified,unclassified,unclassified,unclassified	56	719587	14	674315	42	45272	0.25	0.94	NA	NA	NA
2236876032	Non-JGI SAG	alpha proteobacterium SCGC AAA280-B11	Bacteria,Proteobacteria,Alphaproteobacteria,unclassified,unclassified,unclassified,unclassified	47	674250	22	569408	25	104842	0.47	0.84	NA	NA	NA
2264265094	Non-JGI SAG	alpha proteobacterium SCGC AAA027-C06	Bacteria,Proteobacteria,Alphaproteobacteria,unclassified,unclassified,unclassified,unclassified	90	775384	33	634205	57	141179	0.37	0.82	NA	NA	NA
2264265190	Non-JGI SAG	actinobacterium SCGC AAA024-D14	Bacteria,Actinobacteria,Actinobacteria,unclassified,unclassified,unclassified,unclassified	82	778696	27	539248	55	239448	0.33	0.69	NA	NA	NA
2264867006	Non-JGI SAG	Chloroflexi bacterium SCGC AB-629-P13	Bacteria,Chloroflexi,unclassified,unclassified,unclassified,Chloroflexi,unclassified	63	842801	23	715121	40	127680	0.37	0.85	NA	NA	NA
2264867008	Non-JGI SAG	Zeta proteobacterium SCGC AB-602-C20	Bacteria,Proteobacteria,Zetaproteobacteria,unclassified,unclassified,unclassified,unclassified	125	990274	25	481832	100	508442	0.2	0.49	NA	NA	NA
2264867009	Non-JGI SAG	Zeta proteobacterium SCGC AB-137-C09	Bacteria,Proteobacteria,Zetaproteobacteria,unclassified,unclassified,unclassified,unclassified	223	2446432	77	1975284	146	471148	0.35	0.81	NA	NA	NA
2264867010	Non-JGI SAG	zeta proteobacterium SCGC AB-137-J06	Bacteria,Proteobacteria,Zetaproteobacteria,unclassified,unclassified,unclassified,unclassified	119	889605	26	639470	93	250135	0.22	0.72	NA	NA	NA
2264867011	Non-JGI SAG	Zeta proteobacterium SCGC AB-604-B04	Bacteria,Proteobacteria,Zetaproteobacteria,unclassified,unclassified,unclassified,unclassified	130	947176	35	658306	95	288870	0.27	0.7	NA	NA	NA
2264867012	Non-JGI SAG	Zeta proteobacterium SCGC AB-604-O16	Bacteria,Proteobacteria,Zetaproteobacteria,unclassified,unclassified,unclassified,unclassified	97	979689	32	805912	65	173777	0.33	0.82	NA	NA	NA
2264867013	Non-JGI SAG	zeta proteobacterium SCGC AB-133-G06	Bacteria,Proteobacteria,Zetaproteobacteria,unclassified,unclassified,unclassified,unclassified	142	1091316	34	587839	108	503477	0.24	0.54	NA	NA	NA
2264867014	Non-JGI SAG	Zeta proteobacterium SCGC AB-133-C04	Bacteria,Proteobacteria,Zetaproteobacteria,unclassified,unclassified,unclassified,unclassified	189	1323771	48	840961	141	482810	0.25	0.64	NA	NA	NA
2264867015	Non-JGI SAG	Zeta proteobacterium SCGC AB-602-E04	Bacteria,Proteobacteria,Zetaproteobacteria,unclassified,unclassified,unclassified,unclassified	99	452710	10	167848	89	284862	0.1	0.37	NA	NA	NA
2264867041	Non-JGI SAG	Verrucomicrobia bacterium SCGC AB-629-E09	Bacteria,Verrucomicrobia,unclassified,unclassified,unclassified,unclassified,unclassified	189	764777	23	496782	166	267995	0.12	0.65	NA	NA	NA
2264867045	Non-JGI SAG	SAR324 cluster bacterium SCGC AB-629-O05	Bacteria,Proteobacteria,Deltaproteobacteria,unclassified,unclassified,unclassified,unclassified	192	863261	23	599540	169	263721	0.12	0.69	NA	NA	NA
2264867051	Non-JGI SAG	SAR324 cluster bacterium SCGC AB-629-J17	Bacteria,Proteobacteria,Deltaproteobacteria,unclassified,unclassified,unclassified,unclassified	415	1387658	30	730489	385	657169	0.07	0.53	NA	NA	NA
2265123003	Non-JGI SAG	Zeta proteobacterium SCGC AB-137-I08	Bacteria,Proteobacteria,Zetaproteobacteria,unclassified,unclassified,unclassified,unclassified	233	2048981	69	1575538	164	473443	0.3	0.77	NA	NA	NA
2265129007	Non-JGI SAG	Candidatus Poribacteria sp. WGA-4C (final_clean_version)	Bacteria,Poribacteria,unclassified,unclassified,unclassified,Candidatus Poribacteria,sp.	276	1629923	256	1571571	20	58352	0.93	0.96	NA	NA	NA
2513237065	Non-JGI SAG	Marine Group I crenarchaeote sp. SCGC AAA288-J14	Archaea,Crenarchaeota,unclassified,unclassified,unclassified,unclassified,unclassified	253	682087	16	351365	237	330722	0.06	0.52	NA	NA	NA
2513237066	Non-JGI SAG	Marine Group I crenarchaeote sp. SCGC AAA288-I14	Archaea,Crenarchaeota,unclassified,unclassified,unclassified,unclassified,unclassified	150	1059903	22	796251	128	263652	0.15	0.75	NA	NA	NA
2513237067	Non-JGI SAG	Marine Group I crenarchaeote sp. SCGC AAA001-A19	Archaea,Crenarchaeota,unclassified,unclassified,unclassified,unclassified,unclassified	223	757824	22	446988	201	310836	0.1	0.59	NA	NA	NA
2513237068	Non-JGI SAG	Marine Group I crenarchaeote sp. SCGC AAA007-N19	Archaea,Crenarchaeota,unclassified,unclassified,unclassified,unclassified,unclassified	194	888323	21	685206	173	203117	0.11	0.77	NA	NA	NA
2517572070	Non-JGI SAG	Desulfobulbus sp. oral taxon 041 Dsb1-5	Bacteria,Proteobacteria,Deltaproteobacteria,Desulfobacterales,Desulfobulbaceae,Desulfobulbus,Desulfobulbus sp. oral taxon 041	349	1883025	269	1534757	80	348268	0.77	0.82	NA	NA	NA
2517572135	Non-JGI SAG	candidate division SR1 bacterium taxon 345 1OR1 (recoded II)	Bacteria,candidate division SR1,unclassified,unclassified,unclassified,unclassified,unclassified	49	1111604	8	1001390	41	110214	0.16	0.9	NA	NA	NA
2517572169	Non-JGI SAG	Thermoplasmatales archaeon SCGC AB-539-N05	Archaea,Euryarchaeota,Thermoplasmata,Thermoplasmatales,unclassified,unclassified,unclassified	99	801028	22	572005	77	229023	0.22	0.71	NA	NA	NA
2517572170	Non-JGI SAG	Thermoplasmatales archaeon SCGC AB-539-C06	Archaea,Euryarchaeota,Thermoplasmata,Thermoplasmatales,unclassified,unclassified,unclassified	104	593453	21	355142	83	238311	0.2	0.6	NA	NA	NA
2517572171	Non-JGI SAG	Thaumarcheon SCGC AB-539-E09	Archaea,Thaumarchaeota,unclassified,unclassified,unclassified,Thaumarchaeota,Thaumarchaeota archaeon SCGC AB-539-E09	73	626872	18	459379	55	167493	0.25	0.73	NA	NA	NA
2517572172	Non-JGI SAG	Thermoplasmatales archaeon SCGC AB-540-F20	Archaea,Euryarchaeota,Thermoplasmata,Thermoplasmatales,unclassified,unclassified,unclassified	172	1037251	32	639700	140	397551	0.19	0.62	NA	NA	NA
2518285500	Non-JGI SAG	actinobacterium SCGC AAA028-I14	Bacteria,Actinobacteria,Actinobacteria,unclassified,unclassified,unclassified,unclassified	62	648755	21	394716	41	254039	0.34	0.61	NA	NA	NA
2518285501	Non-JGI SAG	Bacteroidetes bacterium SCGC AAA027-G08	Bacteria,Bacteroidetes,unclassified,unclassified,unclassified,unclassified,unclassifie	62	1451503	39	1350493	23	101010	0.63	0.93	NA	NA	NA
2518285502	Non-JGI SAG	Verrucomicrobia bacterium SCGC AAA027-I19	Bacteria,Verrucomicrobia,unclassified,unclassified,unclassified,unclassified,unclassified	192	2766272	21	1275325	171	1490947	0.11	0.46	NA	NA	NA
2518285503	Non-JGI SAG	actinobacterium SCGC AAA027-D23	Bacteria,Actinobacteria,Actinobacteria,unclassified,unclassified,unclassified,unclassified	103	1208691	10	585460	93	623231	0.1	0.48	NA	NA	NA
2518285504	Non-JGI SAG	actinobacterium SCGC AAA028-N15	Bacteria,Actinobacteria,Actinobacteria,unclassified,unclassified,unclassified,unclassified	82	1016613	20	854207	62	162406	0.24	0.84	NA	NA	NA
2518285505	Non-JGI SAG	beta proteobacterium SCGC AAA027-I06	Bacteria,Proteobacteria,Betaproteobacteria,unclassified,unclassified,unclassified,unclassified	152	1732837	53	1471854	99	260983	0.35	0.85	NA	NA	NA
2518285506	Non-JGI SAG	beta proteobacterium SCGC AAA027-K21	Bacteria,Proteobacteria,Betaproteobacteria,unclassified,unclassified,unclassified,unclassified	126	2275617	31	1592242	95	683375	0.25	0.7	NA	NA	NA
2518285507	Non-JGI SAG	beta proteobacterium SCGC AAA028-K02	Bacteria,Proteobacteria,Betaproteobacteria,unclassified,unclassified,unclassified,unclassified	80	799972	27	664315	53	135657	0.34	0.83	NA	NA	NA
2518285509	Non-JGI SAG	Bacteroidetes bacterium SCGC AAA027-N21	Bacteria,Bacteroidetes,unclassified,unclassified,unclassified,unclassified,unclassified	83	2337907	27	2222743	56	115164	0.33	0.95	NA	NA	NA
2518285611	Non-JGI SAG	beta proteobacterium SCGC AAA027-C02	Bacteria,Proteobacteria,Betaproteobacteria,unclassified,unclassified,Polynucleobacter,unclassified	92	1461203	58	1359547	34	101656	0.63	0.93	NA	NA	NA
2519899582	Non-JGI SAG	SAR86 cluster bacterium SAR86E	Bacteria,Proteobacteria,Gammaproteobacteria,unclassified,unclassified,unclassified,unclassified	13	1396800	9	1392461	4	4339	0.69	1	NA	NA	NA
2519899769	Non-JGI SAG	actinobacterium SCGC AAA041-L13	Bacteria,Actinobacteria,Actinobacteria,unclassified,unclassified,actinobacterium,actinobacterium SCGC AAA041-L13	103	1381617	36	823279	67	558338	0.35	0.6	NA	NA	NA
2521172652	Non-JGI SAG	actinobacterium SCGC AAA044-D11	Bacteria,Actinobacteria,Actinobacteria,unclassified,unclassified,unclassified,unclassified	34	1170655	6	670681	28	499974	0.18	0.57	NA	NA	NA
2522125000	Non-JGI SAG	Pedobacter_Hanford_SCG E13 (Hanford SCG E13)	Bacteria,Bacteroidetes,Sphingobacteriia,Sphingobacteriales,Sphingobacteriaceae,Pedobacter,unclassified	118	2006444	92	1848784	26	157660	0.78	0.92	NA	NA	NA
2522125001	Non-JGI SAG	Pedobacter_Hanford_SCG P17 (Hanford SCG P17)	Bacteria,Bacteroidetes,Sphingobacteriia,Sphingobacteriales,Sphingobacteriaceae,Pedobacter,unclassified	80	855614	62	735936	18	119678	0.78	0.86	NA	NA	NA
2522125002	Non-JGI SAG	Pedobacter_Hanford_SCG M17 (Hanford SCG M17)	Bacteria,Bacteroidetes,Sphingobacteriia,Sphingobacteriales,Sphingobacteriaceae,Pedobacter,unclassified	153	2385899	128	2254706	25	131193	0.84	0.95	NA	NA	NA
2522125003	Non-JGI SAG	Pedobacter_Hanford_SCG M16 (Hanford SCG M16)	Bacteria,Bacteroidetes,Sphingobacteriia,Sphingobacteriales,Sphingobacteriaceae,Pedobacter,unclassified	107	1612243	88	1325098	19	287145	0.82	0.82	NA	NA	NA
2522125004	Non-JGI SAG	Pedobacter_Hanford_SCG M06 (Hanford SCG M06)	Bacteria,Bacteroidetes,Sphingobacteriia,Sphingobacteriales,Sphingobacteriaceae,Pedobacter,unclassified	88	1094275	41	889159	47	205116	0.47	0.81	NA	NA	NA
2522125080	Non-JGI SAG	Ralstonia pickettii OR214	Bacteria,Proteobacteria,Betaproteobacteria,Burkholderiales,Burkholderiaceae,Ralstonia,Ralstonia pickettii	46	5480587	42	5458120	4	22467	0.91	1	NA	NA	NA
2522572163	Non-JGI SAG	Euryarchaeota archaeon SCGC AAA286-E23	Archaea,Euryarchaeota,unclassified,unclassified,unclassified,unclassified,unclassified	54	512945	18	362706	36	150239	0.33	0.71	NA	NA	NA
2522572181	Non-JGI SAG	Euryarchaeota archaeon SCGC AAA287-E17	Archaea,Euryarchaeota,unclassified,unclassified,unclassified,unclassified,unclassified	52	928936	22	822188	30	106748	0.42	0.89	NA	NA	NA
2522572183	Non-JGI SAG	Euryarchaeota archaeon SCGC AAA287-I03	Archaea,Euryarchaeota,unclassified,unclassified,unclassified,unclassified,unclassified	44	622569	26	524637	18	97932	0.59	0.84	NA	NA	NA
2522572184	Non-JGI SAG	Euryarchaeota archaeon SCGC AAA287-N16	Archaea,Euryarchaeota,unclassified,unclassified,unclassified,unclassified,unclassified	53	394893	16	248532	37	146361	0.3	0.63	NA	NA	NA
2522572185	Non-JGI SAG	Gemmatimonadetes bacterium SCGC AAA240-J22	Bacteria,Gemmatimonadetes,Gemmatimonadetes,unclassified,unclassified,unclassified,unclassified	57	630041	29	534636	28	95405	0.51	0.85	NA	NA	NA
2522572186	Non-JGI SAG	Lentisphaerae bacterium SCGC AAA283-D08	Bacteria,Lentisphaerae,unclassified,unclassified,unclassified,unclassified,unclassified	38	327034	12	198571	26	128463	0.32	0.61	NA	NA	NA
2522572187	Non-JGI SAG	Planctomycetes bacterium SCGC AAA282-C19	Bacteria,Planctomycetes,unclassified,unclassified,unclassified,unclassified,unclassified	71	873207	27	676615	44	196592	0.38	0.77	NA	NA	NA
2522572189	Non-JGI SAG	Thaumarchaeota archaeon SCGC AAA282-K18	Archaea,Thaumarchaeota,unclassified,unclassified,unclassified,unclassified,unclassified	40	1043508	38	1037356	2	6152	0.95	0.99	NA	NA	NA
2522572194	Non-JGI SAG	Candidatus Nanobsidianus stetteri (Final anotation based on arCOG)	Archaea,Nanoarchaeota,unclassified,unclassified,unclassified,unclassified,unclassified	7	593790	7	593790	0	0	1	1	NA	NA	NA
2522572196	Non-JGI SAG	Deltaproteobacteria bacterium SCGC AAA003-F15	Bacteria,Proteobacteria,Deltaproteobacteria,unclassified,unclassified,unclassified,unclassified	139	1057534	40	648451	99	409083	0.29	0.61	NA	NA	NA
2523231004	Non-JGI SAG	Gammaproteobacteria bacterium SCGC AAA003-E02	Bacteria,Proteobacteria,Gammaproteobacteria,unclassified,unclassified,unclassified,unclassified	109	1604723	55	1247488	54	357235	0.5	0.78	NA	NA	NA
2523231011	Non-JGI SAG	Tannerella Oral Taxon 286	Bacteria,Bacteroidetes,Bacteroidia,Bacteroidales,Porphyromonadaceae,Tannerella,Tannerella sp. oral taxon	1918	2722316	1343	2536529	575	185787	0.7	0.93	NA	NA	NA
2523231020	Non-JGI SAG	Tannerella sp. CB5 (CB5)	Bacteria,Bacteroidetes,Bacteroidia,Bacteroidales,Porphyromonadaceae,Tannerella,Tannerella sp. CB5	531	3042509	460	3021736	71	20773	0.87	0.99	NA	NA	NA
2523231021	Non-JGI SAG	Tannerella sp. CB4/6 (CB4/6)	Bacteria,Bacteroidetes,Bacteroidia,Bacteroidales,Porphyromonadaceae,Tannerella,Tannerella sp. CB4/6	1361	2799620	1012	2662759	349	136861	0.74	0.95	NA	NA	NA
2523231022	Non-JGI SAG	Tannerella sp. CB8 (CB8)	Bacteria,Bacteroidetes,Bacteroidia,Bacteroidales,Porphyromonadaceae,Tannerella,Tannerella sp. CB8	776	3222089	537	3121734	239	100355	0.69	0.97	NA	NA	NA
2523231032	Non-JGI SAG	Tannerella sp. CB9/10/12 (CB9/10/12)	Bacteria,Bacteroidetes,Bacteroidia,Bacteroidales,Porphyromonadaceae,Tannerella,Tannerella sp. CB9/10/12	1685	3528926	1215	3322114	470	206812	0.72	0.94	NA	NA	NA
2524023097	Non-JGI SAG	Marine Group I thaumarchaeote sp. SCGC AAA288-K20	Archaea,Crenarchaeota,unclassified,unclassified,unclassified,unclassified,unclassified	54	372044	11	221339	43	150705	0.2	0.59	NA	NA	NA
2524023098	Non-JGI SAG	Marine Group I thaumarchaeote sp. SCGC AAA288-M04	Archaea,Crenarchaeota,unclassified,unclassified,unclassified,unclassified,unclassified	49	317898	8	165088	41	152810	0.16	0.52	NA	NA	NA
2524023099	Non-JGI SAG	Marine Group I thaumarchaeote sp. SCGC AAA288-M23	Archaea,Crenarchaeota,unclassified,unclassified,unclassified,unclassified,unclassified	48	280146	6	133025	42	147121	0.12	0.47	NA	NA	NA
2524023100	Non-JGI SAG	Marine Group I thaumarchaeote sp. SCGC AAA288-N15	Archaea,Crenarchaeota,unclassified,unclassified,unclassified,unclassified,unclassified	27	144418	4	57504	23	86914	0.15	0.4	NA	NA	NA
2524023101	Non-JGI SAG	Marine Group I thaumarchaeote sp. SCGC AAA288-N23	Archaea,Crenarchaeota,unclassified,unclassified,unclassified,unclassified,unclassified	39	310904	8	197314	31	113590	0.21	0.63	NA	NA	NA
2524023102	Non-JGI SAG	Marine Group I thaumarchaeote sp. SCGC AAA288-O17	Archaea,Crenarchaeota,unclassified,unclassified,unclassified,unclassified,unclassified	9	33117	0	0	9	33117	0	0	NA	NA	NA
2524023103	Non-JGI SAG	Marine Group I thaumarchaeote sp. SCGC AAA288-O22	Archaea,Crenarchaeota,unclassified,unclassified,unclassified,unclassified,unclassified	38	251261	8	142829	30	108432	0.21	0.57	NA	NA	NA
2524023104	Non-JGI SAG	Marine Group I thaumarchaeote sp. SCGC AAA288-P02	Archaea,Crenarchaeota,unclassified,unclassified,unclassified,unclassified,unclassified	58	651533	18	510395	40	141138	0.31	0.78	NA	NA	NA
2524023105	Non-JGI SAG	Marine Group I thaumarchaeote sp. SCGC AAA288-P18	Archaea,Crenarchaeota,unclassified,unclassified,unclassified,unclassified,unclassified	73	433949	10	209334	63	224615	0.14	0.48	NA	NA	NA
2524023106	Non-JGI SAG	Marine Group I thaumarchaeote sp. SCGC AAA007-C21	Archaea,Crenarchaeota,unclassified,unclassified,unclassified,unclassified,unclassified	24	145314	4	82639	20	62675	0.17	0.57	NA	NA	NA
2524023107	Non-JGI SAG	Marine Group I thaumarchaeote sp. SCGC AAA007-E15	Archaea,Crenarchaeota,unclassified,unclassified,unclassified,unclassified,unclassified	29	262003	6	179073	23	82930	0.21	0.68	NA	NA	NA
2524023108	Non-JGI SAG	Marine Group I thaumarchaeote sp. SCGC AAA007-G17	Archaea,Crenarchaeota,unclassified,unclassified,unclassified,unclassified,unclassified	31	203224	7	99768	24	103456	0.23	0.49	NA	NA	NA
2524023109	Non-JGI SAG	Marine Group I thaumarchaeote sp. SCGC AAA007-M20	Archaea,Crenarchaeota,unclassified,unclassified,unclassified,unclassified,unclassified	27	107311	0	0	27	107311	0	0	NA	NA	NA
2524023110	Non-JGI SAG	Marine Group I thaumarchaeote sp. SCGC AAA007-N23	Archaea,Crenarchaeota,unclassified,unclassified,unclassified,unclassified,unclassified	17	80920	2	32585	15	48335	0.12	0.4	NA	NA	NA
2524023111	Non-JGI SAG	Marine Group I thaumarchaeote sp. SCGC AAA007-E02	Archaea,Crenarchaeota,unclassified,unclassified,unclassified,unclassified,unclassified	43	306361	7	168635	36	137726	0.16	0.55	NA	NA	NA
2524023112	Non-JGI SAG	Marine Group I thaumarchaeote sp. SCGC AAA008-E15	Archaea,Crenarchaeota,unclassified,unclassified,unclassified,unclassified,unclassified	33	278181	8	187747	25	90434	0.24	0.67	NA	NA	NA
2524023113	Non-JGI SAG	Marine Group I thaumarchaeote sp. SCGC AAA008-E17	Archaea,Crenarchaeota,unclassified,unclassified,unclassified,unclassified,unclassified	25	216773	6	147170	19	69603	0.24	0.68	NA	NA	NA
2524023114	Non-JGI SAG	Marine Group I thaumarchaeote sp. SCGC AAA008-G03	Archaea,Crenarchaeota,unclassified,unclassified,unclassified,unclassified,unclassified	44	364315	12	252814	32	111501	0.27	0.69	NA	NA	NA
2524023115	Non-JGI SAG	Marine Group I thaumarchaeote sp. SCGC AAA008-M21	Archaea,Crenarchaeota,unclassified,unclassified,unclassified,unclassified,unclassified	18	199305	2	147142	16	52163	0.11	0.74	NA	NA	NA
2524023116	Non-JGI SAG	Marine Group I thaumarchaeote sp. SCGC AAA008-M23	Archaea,Crenarchaeota,unclassified,unclassified,unclassified,unclassified,unclassified	20	225440	4	174086	16	51354	0.2	0.77	NA	NA	NA
2524023117	Non-JGI SAG	Marine Group I thaumarchaeote sp. SCGC AAA008-N07	Archaea,Crenarchaeota,unclassified,unclassified,unclassified,unclassified,unclassified	20	162085	4	95222	16	66863	0.2	0.59	NA	NA	NA
2524023118	Non-JGI SAG	Marine Group I thaumarchaeote sp. SCGC AAA008-O05	Archaea,Crenarchaeota,unclassified,unclassified,unclassified,unclassified,unclassified	24	239961	9	186097	15	53864	0.38	0.78	NA	NA	NA
2524023119	Non-JGI SAG	Marine Group I thaumarchaeote sp. SCGC AAA008-O18	Archaea,Crenarchaeota,unclassified,unclassified,unclassified,unclassified,unclassified	36	206809	7	103090	29	103719	0.19	0.5	NA	NA	NA
2524023120	Non-JGI SAG	Marine Group I thaumarchaeote sp. SCGC AAA008-P02	Archaea,Crenarchaeota,unclassified,unclassified,unclassified,unclassified,unclassified	45	300006	8	167230	37	132776	0.18	0.56	NA	NA	NA
2524023121	Non-JGI SAG	Marine Group I thaumarchaeote sp. SCGC AAA008-P23	Archaea,Crenarchaeota,unclassified,unclassified,unclassified,unclassified,unclassified	48	330177	9	191183	39	138994	0.19	0.58	NA	NA	NA
2524023122	Non-JGI SAG	Marine Group I thaumarchaeote sp. SCGC AAA288-C17	Archaea,Crenarchaeota,unclassified,unclassified,unclassified,unclassified,unclassified	51	385497	8	233858	43	151639	0.16	0.61	NA	NA	NA
2524023123	Non-JGI SAG	Marine Group I thaumarchaeote sp. SCGC AAA288-D03	Archaea,Crenarchaeota,unclassified,unclassified,unclassified,unclassified,unclassified	42	264357	7	136668	35	127689	0.17	0.52	NA	NA	NA
2524023124	Non-JGI SAG	Marine Group I thaumarchaeote sp. SCGC AAA288-D22	Archaea,Crenarchaeota,unclassified,unclassified,unclassified,unclassified,unclassified	46	391966	13	262041	33	129925	0.28	0.67	NA	NA	NA
2524023125	Non-JGI SAG	Marine Group I thaumarchaeote sp. SCGC AAA288-E09	Archaea,Crenarchaeota,unclassified,unclassified,unclassified,unclassified,unclassified	46	312029	11	178165	35	133864	0.24	0.57	NA	NA	NA
2524023126	Non-JGI SAG	Marine Group I thaumarchaeote sp. SCGC AAA288-G05	Archaea,Crenarchaeota,unclassified,unclassified,unclassified,unclassified,unclassified	49	548266	14	397296	35	150970	0.29	0.72	NA	NA	NA
2524023127	Non-JGI SAG	Marine Group I thaumarchaeote sp. SCGC AAA288-K02	Archaea,Crenarchaeota,unclassified,unclassified,unclassified,unclassified,unclassified	70	434522	13	228303	57	206219	0.19	0.53	NA	NA	NA
2524023128	Non-JGI SAG	Marine Group I thaumarchaeote sp. SCGC AAA288-K05	Archaea,Crenarchaeota,unclassified,unclassified,unclassified,unclassified,unclassified	35	286399	7	186258	28	100141	0.2	0.65	NA	NA	NA
2524614781	Non-JGI SAG	zeta proteobacterium SCGC AB-602_F03	Bacteria,Proteobacteria,unclassified,unclassified,unclassified,unclassified,unclassified	84	990942	54	865246	30	125696	0.64	0.87	NA	NA	NA
2524614788	Non-JGI SAG	zeta proteobacterium SCGC AB-133_D10	Bacteria,Proteobacteria,unclassified,unclassified,unclassified,unclassified,unclassified	115	1566037	114	1564005	1	2032	0.99	1	NA	NA	NA
2524614790	Non-JGI SAG	zeta proteobacterium SCGC AB-137_M18	Bacteria,Proteobacteria,unclassified,unclassified,unclassified,unclassified,unclassified	49	450945	45	440359	4	10586	0.92	0.98	NA	NA	NA
2524614791	Non-JGI SAG	zeta proteobacterium SCGC AB-602_L11	Bacteria,Proteobacteria,unclassified,unclassified,unclassified,unclassified,unclassified	32	327729	27	314240	5	13489	0.84	0.96	NA	NA	NA
2524614792	Non-JGI SAG	zeta proteobacterium SCGC AB-604_P22	Bacteria,Proteobacteria,unclassified,unclassified,unclassified,unclassified,unclassified	91	605565	46	424920	45	180645	0.51	0.7	NA	NA	NA
2524614793	Non-JGI SAG	zeta proteobacterium SCGC AB-133_M17	Bacteria,Proteobacteria,unclassified,unclassified,unclassified,unclassified,unclassified	78	1492986	61	1437459	17	55527	0.78	0.96	NA	NA	NA
2524614794	Non-JGI SAG	zeta proteobacterium SCGC AB-137_G16	Bacteria,Proteobacteria,unclassified,unclassified,unclassified,unclassified,unclassified	110	891863	49	633815	61	258048	0.45	0.71	NA	NA	NA
2524614795	Non-JGI SAG	zeta proteobacterium SCGC AB-604_O11	Bacteria,Proteobacteria,unclassified,unclassified,unclassified,unclassified,unclassified	105	665360	44	441835	61	223525	0.42	0.66	NA	NA	NA
2524614796	Non-JGI SAG	zeta proteobacterium SCGC AB-137_C09B	Bacteria,Proteobacteria,unclassified,unclassified,unclassified,unclassified,unclassified	207	2348799	65	1252878	142	1095921	0.31	0.53	NA	NA	NA
2529293068	Non-JGI SAG	Candidatus Haloredivivus sp. G17	Archaea,Nanohaloarchaeota,Nanohaloarchaea,unclassified,unclassified,Candidatus Haloredivivus,Candidatus Haloredivivus sp. G17	448	1198604	24	453866	424	744738	0.05	0.38	NA	NA	NA
2531839003	Non-JGI SAG	Porphyromonas gingivalis JCVI SC001	Bacteria,Bacteroidetes,Bacteroidia,Bacteroidales,Porphyromonadaceae,Porphyromonas,Porphyromonas gingivalis	282	2398196	216	2337136	66	61060	0.77	0.97	NA	NA	NA
2534681889	Non-JGI SAG	Candidatus Arthromitus sp. SFB-2	Bacteria,Firmicutes,Clostridia,Clostridiales,Clostridiaceae,Candidatus Arthromitus,Candidatus Arthromitus sp. SFB-2	329	1135256	325	1129375	4	5881	0.99	0.99	NA	NA	NA
2534681890	Non-JGI SAG	Candidatus Arthromitus sp. SFB-1	Bacteria,Firmicutes,Clostridia,Clostridiales,Clostridiaceae,Candidatus Arthromitus,Candidatus Arthromitus sp. SFB-1	367	1270266	366	1269737	1	529	1	1	NA	NA	NA
2534681891	Non-JGI SAG	Candidatus Arthromitus sp. SFB-4	Bacteria,Firmicutes,Clostridia,Clostridiales,Clostridiaceae,Candidatus Arthromitus,Candidatus Arthromitus sp. SFB-4	355	1342792	350	1337645	5	5147	0.99	1	NA	NA	NA
2534681892	Non-JGI SAG	Candidatus Arthromitus sp. SFB-3	Bacteria,Firmicutes,Clostridia,Clostridiales,Clostridiaceae,Candidatus Arthromitus,Candidatus Arthromitus sp. SFB-3	441	951018	439	949975	2	1043	1	1	NA	NA	NA
2534681894	Non-JGI SAG	Candidatus Arthromitus sp. SFB-5	Bacteria,Firmicutes,Clostridia,Clostridiales,Clostridiaceae,Candidatus Arthromitus,Candidatus Arthromitus sp. SFB-5	338	928724	338	928724	0	0	1	1	NA	NA	NA
2540341180	Non-JGI SAG	Candidatus Acetothermum autotrophicum	Bacteria,Acetothermia,unclassified,unclassified,unclassified,Candidatus Acetothermum,autotrophicum	4	1970005	4	1970005	0	0	1	1	NA	NA	NA
2545824511	Non-JGI SAG	candidate division TM6 bacterium JCVI TM6SC1 (Phylum TM6 )	Bacteria,candidate division TM6,unclassified,unclassified,unclassified,unclassified,unclassified	7	1074689	6	1071054	1	3635	0.86	1	NA	NA	NA
2547132144	Non-JGI SAG	SAR86 cluster bacterium SAR86C	Bacteria,Proteobacteria,Gammaproteobacteria,unclassified,unclassified,unclassified,unclassified	223	664799	62	315247	161	349552	0.28	0.47	NA	NA	NA
2547132146	Non-JGI SAG	SAR86 cluster bacterium SAR86D	Bacteria,Proteobacteria,Gammaproteobacteria,unclassified,unclassified,unclassified,unclassified	298	840912	85	405230	213	435682	0.29	0.48	NA	NA	NA
2558860266	Non-JGI SAG	Staphylococcus aureus USA300-ISMMS1	Bacteria,Firmicutes,Bacilli,Bacillales,Staphylococcaceae,Staphylococcus,Staphylococcus aureus	3	2951201	3	2951201	0	0	1	1	NA	NA	NA
2561511217	Non-JGI SAG	Vibrio campbellii ATCC BAA-1116	Bacteria,Proteobacteria,Gammaproteobacteria,Vibrionales,Vibrionaceae,Vibrio,Vibrio campbellii	3	6031829	3	6031829	0	0	1	1	NA	NA	NA
2563366599	Non-JGI SAG	Lactobacillus paracasei N1115	Bacteria,Firmicutes,Bacilli,Lactobacillales,Lactobacillaceae,Lactobacillus,Lactobacillus paracasei	5	3064279	5	3064279	0	0	1	1	NA	NA	NA
2568526154	Non-JGI SAG	Tannerella sp. oral taxon BU063 isolate Cell 5	Bacteria,Bacteroidetes,Bacteroidia,Bacteroidales,Porphyromonadaceae,Tannerella,Tannerella sp. oral taxon BU063	742	3214909	530	3120685	212	94224	0.71	0.97	NA	NA	NA
2568526634	Non-JGI SAG	Klebsiella pneumoniae NB60	Bacteria,Proteobacteria,Gammaproteobacteria,Enterobacteriales,Enterobacteriaceae,Klebsiella,Klebsiella pneumoniae	315	5959983	99	5853818	216	106165	0.31	0.98	NA	NA	NA
2571042232	Non-JGI SAG	Pseudomonas putida OUS82	Bacteria,Proteobacteria,Gammaproteobacteria,Pseudomonadales,Pseudomonadaceae,Pseudomonas,Pseudomonas putida	164	6633308	154	6625812	10	7496	0.94	1	NA	NA	NA
2574180248	Non-JGI SAG	Brevibacterium sp. VCM10	Bacteria,Actinobacteria,Actinobacteria,Actinomycetales,Brevibacteriaceae,Brevibacterium,Brevibacterium sp. VCM10	141	3863615	134	3851442	7	12173	0.95	1	NA	NA	NA
2574180269	Non-JGI SAG	Streptomyces albulus PD-1	Bacteria,Actinobacteria,Actinobacteria,Actinomycetales,Streptomycetaceae,Streptomyces,Streptomyces albulus	244	9427044	240	9424161	4	2883	0.98	1	NA	NA	NA
2576861799	Non-JGI SAG	Peptococcaceae bacterium SCADC1_2_3	Bacteria,Firmicutes,Clostridia,Clostridiales,Peptococcaceae,unclassified,unclassified	542	2305041	46	388925	496	1916116	0.08	0.17	NA	NA	NA
2579778792	Non-JGI SAG	Tannerella sp. oral taxon BU063 isolate Cell 2	Bacteria,Bacteroidetes,Bacteroidia,Bacteroidales,Porphyromonadaceae,Tannerella,Tannerella sp. oral taxon BU063	501	3038315	446	3019583	55	18732	0.89	0.99	NA	NA	NA
2579779022	Non-JGI SAG	Tannerella sp. oral taxon BU063 isolate Cell 6/7/9	Bacteria,Bacteroidetes,Bacteroidia,Bacteroidales,Porphyromonadaceae,Tannerella,Tannerella sp. oral taxon BU063	1291	3476954	937	3286795	354	190159	0.73	0.95	NA	NA	NA
2579779136	Non-JGI SAG	Tannerella sp. oral taxon BU063 isolate Cell 2	Bacteria,Bacteroidetes,Bacteroidia,Bacteroidales,Porphyromonadaceae,Tannerella,Tannerella sp. oral taxon BU063	1618	2665364	1268	2525227	350	140137	0.78	0.95	NA	NA	NA
2582580925	Non-JGI SAG	Tannerella sp. oral taxon BU063 isolate Cell 1/3	Bacteria,Bacteroidetes,Bacteroidia,Bacteroidales,Porphyromonadaceae,Tannerella,Tannerella sp. oral taxon BU063	1263	2785640	969	2658039	294	127601	0.77	0.95	NA	NA	NA
2582580932	Non-JGI SAG	Salmonella enterica enterica sv. Cubana 76814	Bacteria,Proteobacteria,Gammaproteobacteria,Enterobacteriales,Enterobacteriaceae,Salmonella,Salmonella enterica	169	4927314	154	4912625	15	14689	0.91	1	NA	NA	NA
2582580946	Non-JGI SAG	Dehalococcoidia bacterium DscP2	Bacteria,Chloroflexi,Dehalococcoidia,unclassified,unclassified,unclassified,unclassified	323	1379941	39	849319	284	530622	0.12	0.62	NA	NA	NA
2582580992	Non-JGI SAG	Dehalococcoidia bacterium Dsc1	Bacteria,Chloroflexi,Dehalococcoidia,unclassified,unclassified,unclassified,unclassified	84	318003	11	188811	73	129192	0.13	0.59	NA	NA	NA
2582581013	Non-JGI SAG	Amycolatopsis mediterranei DSM 40773	Bacteria,Actinobacteria,Actinobacteria,Actinomycetales,Pseudonocardiaceae,Amycolatopsis,Amycolatopsis mediterranei	108	10012803	106	10011145	2	1658	0.98	1	NA	NA	NA
2582581014	Non-JGI SAG	Amycolatopsis rifamycinica 46095	Bacteria,Actinobacteria,Actinobacteria,Actinomycetales,Pseudonocardiaceae,Amycolatopsis,Amycolatopsis rifamycinica	88	9202418	77	9193179	11	9239	0.88	1	NA	NA	NA
2585427719	Non-JGI SAG	Martelella sp. AD-3	Bacteria,Proteobacteria,Alphaproteobacteria,Rhizobiales,Aurantimonadaceae,Martelella,Martelella sp. AD-3	197	4753609	197	4753609	0	0	1	1	NA	NA	NA
2585427837	Non-JGI SAG	Flavobacterium succinicans LMG 10402	Bacteria,Bacteroidetes,Flavobacteriia,Flavobacteriales,Flavobacteriaceae,Flavobacterium,Flavobacterium succinicans	47	3647272	47	3647272	0	0	1	1	NA	NA	NA
2585427857	Non-JGI SAG	Halomonas alkaliantarctica FS-N4	Bacteria,Proteobacteria,Gammaproteobacteria,Oceanospirillales,Halomonadaceae,Halomonas,Halomonas alkaliantarctica	20	3797897	16	3796780	4	1117	0.8	1	NA	NA	NA
2585427954	Non-JGI SAG	Leuconostoc lactis KACC 91922	Bacteria,Firmicutes,Bacilli,Lactobacillales,Leuconostocaceae,Leuconostoc,Leuconostoc lactis	35	1688172	33	1680715	2	7457	0.94	1	NA	NA	NA
2585427955	Non-JGI SAG	Polaromonas glacialis R3-9	Bacteria,Proteobacteria,Betaproteobacteria,Burkholderiales,Comamonadaceae,Polaromonas,Polaromonas glacialis	59	5270022	59	5270022	0	0	1	1	NA	NA	NA
2585428035	Non-JGI SAG	Marine Group I thaumarchaeote SCGC AAA799-E16	Archaea,Thaumarchaeota,unclassified,unclassified,unclassified,unclassified,unclassified	167	1415322	106	1351969	61	63353	0.63	0.96	NA	NA	NA
2585428036	Non-JGI SAG	Marine Group I thaumarchaeote SCGC AAA799-N04	Archaea,Thaumarchaeota,unclassified,unclassified,unclassified,unclassified,unclassified	119	1296717	97	1255330	22	41387	0.82	0.97	NA	NA	NA
2585428037	Non-JGI SAG	Snodgrassella alvi SCGC AB-598-J21	Bacteria,Proteobacteria,Betaproteobacteria,Neisseriales,Neisseriaceae,Snodgrassella,Snodgrassella alvi	456	2334158	436	2324859	20	9299	0.96	1	NA	NA	NA
3400000002	GMG	Desulfobulbus sp. oral taxon 041 Dsb3 (Draft1 Illumina assembly)	Bacteria,Proteobacteria,Deltaproteobacteria,Desulfobacterales,Desulfobulbaceae,Desulfobulbus,Desulfobulbus sp. oral taxon 041	255	798161	130	565819	125	232342	0.51	0.71	NA	NA	NA
3400000008	GMG	Desulfobulbus sp. oral taxon 041 Dsb1 (Draft1 Illumina assembly)	Bacteria,Proteobacteria,Deltaproteobacteria,Desulfobacterales,Desulfobulbaceae,Desulfobulbus,Desulfobulbus sp. Dsb1	67	455123	56	439638	11	15485	0.84	0.97	NA	NA	NA
3400000009	GMG	Chloroflexi genomosp. P1 Chl1 (hybrid Illumina-454 assembly 1)	Bacteria,Chloroflexi,unclassified,unclassified,unclassified,Chloroflexi,Chloroflexi genomosp. P1	274	1512403	50	1101934	224	410469	0.18	0.73	NA	NA	NA
3400000010	GMG	Desulfobulbus sp. oral taxon 041 Dsb5 (Illumina Draft 1)	Bacteria,Proteobacteria,Deltaproteobacteria,Desulfobacterales,Desulfobulbaceae,Desulfobulbus,Desulfobulbus sp. oral taxon 041	113	959378	113	959378	0	0	1	1	NA	NA	NA
3400000011	GMG	Desulfovibrio sp. Dsv1 (Draft assembly 1)	Bacteria,Proteobacteria,Deltaproteobacteria,Desulfovibrionales,Desulfovibrionaceae,Desulfovibrio,Desulfovibrio sp. Dsv1	260	2605469	207	2350150	53	255319	0.8	0.9	NA	NA	NA
3400000012	GMG	Desulfobulbus sp. oral taxon 041 Dsb2 (Draft1 Illumina assembly)	Bacteria,Proteobacteria,Deltaproteobacteria,Desulfobacterales,Desulfobulbaceae,Desulfobulbus,Desulfobulbus sp. oral taxon 041	235	768341	124	605184	111	163157	0.53	0.79	NA	NA	NA
